# Supplementary material for: Molecular Signatures of a TLR4 Agonist-Adjuvanted HIV-1 Vaccine Candidate in Humans
Source: Front Immunol. 2018 Feb 26;9:301. doi: 10.3389/fimmu.2018.00301 (PMC5834766; doi:10.3389/fimmu.2018.00301)
Supplement: Supplementary file 2 [file Table_2.XLSX]

## Sheet: Supp Table 1
Supplementary Table 2. Identified differentially expressed genes (DEGs) compared to baseline, at 6h, 1d, 3d, and 7d following vaccination. LogFC, average expression, and globally adjusted p-values are given per gene and per time point, for those which were identified as DEGs. If no values are given, that gene was not identified as a DEG compared to baseline at that particular time point.
		6h		1d		3d		7d
Gene ID	Accession number	LogFC*	Globally adjusted p-value	LogFC*	Globally adjusted p-value	LogFC*	Globally adjusted p-value	LogFC*	Globally adjusted p-value
FCGR3A	NM_000569.6	-1.13183	0.0152276	-	-	-	-	-	-
LOC646508	XM_937570.1	-1.04644	0.0320707	-	-	-	-	-	-
LOC642377	XM_925906.1	-1.03262	0.016933	-	-	-	-	-	-
CMTM3	NM_181553.1	-1.00939	0.0132787	-	-	-	-	-	-
MEGF10	NM_032446.1	-1.00338	0.016007	-	-	-	-	-	-
DNA2	NM_001080449.1	-0.940785	0.0369485	-	-	-	-	-	-
GMPPB	NM_013334.2	-0.921862	0.0229317	-	-	-	-	-	-
GPR175	NM_016372.1	-0.910241	0.0360529	-	-	-	-	-	-
BDNF	NM_001709.3	-0.909383	0.0132787	-	-	-	-	-	-
ACTRT1	NM_138289.2	-0.902492	0.0422951	-	-	-	-	-	-
DDIT4	NM_019058.2	-0.901199	0.000228545	-	-	-	-	-	-
SPRYD3	NM_032840.1	-0.876728	0.0307407	-	-	-	-	-	-
ATP6AP1L	NM_001017971.1	-0.845739	0.0186886	-	-	-	-	-	-
	BM983604	-0.835886	0.0408587	-	-	-	-	-	-
FGF23	NM_020638.2	-0.822235	0.0403204	-	-	-	-	-	-
MED1	NM_004774.3	-0.810117	0.0222063	-	-	-	-	-	-
LOC100130623	XM_001713846.1	-0.798035	0.0340828	-	-	-	-	-	-
UBXN6	NM_025241.1	-0.794779	0.0438557	-	-	-	-	-	-
PMEPA1	NM_199169.1	-0.790872	0.0342746	-	-	-	-	-	-
AMAC1L3	NM_001102614.1	-0.737059	0.0488753	-	-	-	-	-	-
LOC100132266	XR_036854.1	-0.730559	0.0230876	-	-	-	-	-	-
	BX111983	-0.719583	0.0111224	-	-	-	-	-	-
DPF1	NM_004647.1	-0.714735	0.0227237	-	-	-	-	-	-
LOC653720	XM_935303.1	-0.703944	0.0222943	-	-	-	-	-	-
FKBP5	NM_004117.2	-0.692681	0.000535181	-	-	-	-	-	-
IRF3	NM_001571.2	-0.681627	0.0284672	-	-	-	-	-	-
SLC25A39	NM_016016.1	-0.664502	0.0422951	-	-	-	-	-	-
ATP1A3	NM_152296.3	-0.664375	0.0290281	-	-	-	-	-	-
SEPT5	NM_002688.4	-0.657547	0.0412627	-	-	-	-	-	-
LOC388458	XM_371106.4	-0.653526	0.0418121	-	-	-	-	-	-
LOC652389	XM_941825.1	-0.653363	0.0222967	-	-	-	-	-	-
LOC158381	NM_001029857.2	-0.650226	0.0475823	-	-	-	-	-	-
GUK1	NM_000858.4	-0.649459	0.0493934	-	-	-	-	-	-
PTK6	NM_005975.2	-0.644706	0.0426474	-	-	-	-	-	-
PRDM9	NM_020227.2	-0.617202	0.0434134	-	-	-	-	-	-
RFX5	NM_000449.3	-0.607326	0.0206429	-	-	-	-	-	-
PSENEN	NM_172341.1	-0.603548	0.0415889	-	-	-	-	-	-
LYL1	NM_005583.3	-0.595097	0.0436283	-	-	-	-	-	-
LOC646067	XM_933376.1	-0.589841	0.0179052	-	-	-	-	-	-
PRR5	NM_001017530.1	-0.581113	0.0403204	-	-	-	-	-	-
KCNJ10	NM_002241.3	-0.563505	0.0437176	-	-	-	-	-	-
GFRA4	NM_145762.2	-0.561384	0.0258297	-	-	-	-	-	-
ZNF580	NM_207115.1	-0.552659	0.0403495	-	-	-	-	-	-
LOC729225	XM_001132865.1	-0.526742	0.0226515	-	-	-	-	-	-
C19orf22	NM_138774.2	-0.50756	0.0392692	-	-	-	-	-	-
CRLF2	XM_001133960.1	-0.507445	0.0229426	-	-	-	-	-	-
TSC22D3	NM_004089.3	-0.49345	0.0288068	-	-	-	-	-	-
OR51D1	NM_001004751.1	-0.487768	0.0475823	-	-	-	-	-	-
IGHMBP2	NM_002180.2	-0.46633	0.00369261	-	-	-	-	-	-
RGS10	NM_001005339.1	-0.452249	0.0272636	-	-	-	-	-	-
RELL1	NM_001085400.1	-0.441372	0.044801	-	-	-	-	-	-
	BX451947	-0.441271	0.0463483	-	-	-	-	-	-
UBB	NM_018955.2	-0.440431	0.0422951	-	-	-	-	-	-
SAP30	NM_003864.3	-0.432899	0.043857	-	-	-	-	-	-
HOXB6	NM_018952.4	-0.427743	0.0414577	-	-	-	-	-	-
C12orf10	NM_021640.3	-0.422115	0.0254142	-	-	-	-	-	-
B4GALT3	NM_003779.2	-0.417153	0.0475823	-	-	-	-	-	-
PTPN7	NM_080588.1	-0.413647	0.0283238	-	-	-	-	-	-
LOC644482	XM_927612.1	-0.391599	0.0320707	-	-	-	-	-	-
FAM10A4	NR_002183.1	-0.368106	0.0136825	-	-	-	-	-	-
UBL4A	NM_014235.3	-0.361054	0.0158831	-	-	-	-	-	-
LSP1	NM_001013253.1	-0.35748	0.0227153	-	-	-	-	-	-
HRH1	NM_000861.2	-0.353937	0.0414577	-	-	-	-	-	-
LOC391370	XM_372926.5	-0.350814	0.00854673	-	-	-	-	-	-
DDX19-DDX19L	NM_001015047.1	-0.347742	0.0423447	-	-	-	-	-	-
LOC728244	XR_018431.1	-0.329749	0.0324437	-	-	-	-	-	-
LOC727899	XM_001125912.1	-0.329301	0.0437442	-	-	-	-	-	-
	BU507485	-0.318955	0.0414577	-	-	-	-	-	-
SGCA	NM_000023.1	-0.318247	0.0222063	-	-	-	-	-	-
SLC39A13	NM_152264.2	-0.309613	0.0320989	-	-	-	-	-	-
PDRG1	NM_030815.2	-0.308528	0.0489502	-	-	-	-	-	-
ITPRIPL1	NM_001008949.1	-0.297101	0.0281016	-	-	-	-	-	-
ART1	NM_004314.1	-0.280983	0.0406066	-	-	-	-	-	-
C3orf37	NM_020187.2	-0.275547	0.0240763	-	-	-	-	-	-
	AA722181	-0.268383	0.043857	-	-	-	-	-	-
	DB338144	-0.252612	0.0471629	-	-	-	-	-	-
LOC642252	XM_930670.1	-0.245376	0.0475823	-	-	-	-	-	-
TBC1D21	NM_153356.1	-0.233341	0.011088	-	-	-	-	-	-
LOC401019	NM_001080831.1	-0.203201	0.0460443	-	-	-	-	-	-
MEGF8	NM_001410.2	-0.186297	0.0449773	-	-	-	-	-	-
C1QTNF2	NM_031908.4	-0.155609	0.0255392	-	-	-	-	-	-
EXOG	NM_005107.2	-0.133796	0.0397705	-	-	-	-	-	-
AP1M2	NM_005498.3	0.152847	0.0282829	-	-	-	-	-	-
SLC4A4	NM_003759.2	0.166597	0.0468127	-	-	-	-	-	-
	BG190158	0.167646	0.0475823	-	-	-	-	-	-
MIR25	NR_029498.1	0.1878	0.0403208	-	-	-	-	-	-
LOC653559	XM_928061.1	0.213643	0.0266557	-	-	-	-	-	-
CREB1	NM_004379.3	0.222264	0.0304645	-	-	-	-	-	-
LOC441554	XM_942190.1	0.233423	0.0263558	-	-	-	-	-	-
KIAA2026	NM_001017969.2	0.248586	0.0327045	-	-	-	-	-	-
CIAO1	NM_004804.2	0.281622	0.0432319	-	-	-	-	-	-
ATG3	NM_022488.3	0.302009	0.0439348	-	-	-	-	-	-
OTP	NM_032109.2	0.309038	0.0414577	-	-	-	-	-	-
SPTY2D1	NM_194285.2	0.316654	0.0353338	-	-	-	-	-	-
KRR1	NM_007043.6	0.319608	0.0431145	-	-	-	-	-	-
ZFYVE27	NM_001002262.1	0.320882	0.00208392	-	-	-	-	-	-
UFSP2	NM_018359.1	0.326285	0.025275	-	-	-	-	-	-
LYPLAL1	NM_138794.1	0.33493	0.0295136	-	-	-	-	-	-
NFKBIZ	NM_001005474.1	0.357381	0.0449773	-	-	-	-	-	-
TAF15	NM_003487.2	0.359204	0.0414577	-	-	-	-	-	-
CD1C	NM_001765.2	0.360176	0.0188223	-	-	-	-	-	-
SLU7	NM_006425.4	0.363673	0.0363446	-	-	-	-	-	-
RAPSN	NM_005055.3	0.364819	0.028925	-	-	-	-	-	-
SHFM1	NM_006304.1	0.395975	0.0281016	-	-	-	-	-	-
RPN2	NM_002951.2	0.400689	0.0398829	-	-	-	-	-	-
PTPRO	NM_030671.1	0.415083	0.0403204	-	-	-	-	-	-
LOC728877	XR_041759.1	0.438608	0.0167786	-	-	-	-	-	-
RAB18	NM_021252.3	0.438995	0.0290947	-	-	-	-	-	-
CCR2	NM_000648.2	0.486859	0.0342051	-	-	-	-	-	-
MYOF	NM_013451.3	0.492983	0.0320707	-	-	-	-	-	-
MCART1	NM_033412.1	0.553649	0.044119	-	-	-	-	-	-
C7orf38	NM_145111.2	0.566549	0.0461926	-	-	-	-	-	-
IPP	NM_005897.1	0.591224	0.0299784	-	-	-	-	-	-
PHAX	NM_032177.2	0.605057	0.0188497	-	-	-	-	-	-
FUT6	NM_000150.2	0.635403	0.0175179	-	-	-	-	-	-
LOC100132391	XM_001716455.1	0.63906	0.0454721	-	-	-	-	-	-
LOC100131989	XM_001725073.1	0.67625	0.0414577	-	-	-	-	-	-
HCG2P7	NR_001318.1	0.684615	0.0302522	-	-	-	-	-	-
PTGR2	NM_152444.1	0.833176	0.0465157	-	-	-	-	-	-
UPF1	NM_002911.3	-	-	-0.433348	0.000170716	-	-	-	-
DVL3	NM_004423.3	-	-	-0.424346	0.000386535	-	-	-	-
CREBBP	NM_001079846.1	-	-	-0.530793	0.00185107	-	-	-	-
RBMX2	NM_016024.1	-	-	0.629061	0.00185107	-	-	-	-
LOC100130233	XR_038429.1	-	-	0.30493	0.00201125	-	-	-	-
LOC442270	XR_017483.2	-	-	0.764735	0.00222956	-	-	-	-
FLII	NM_002018.2	-	-	-0.41239	0.00276316	-	-	-	-
LOC100129982	XR_038049.1	-	-	0.453225	0.00317249	-	-	-	-
LOC648099	XM_937154.1	-	-	0.499073	0.00331176	-	-	-	-
NDRG3	NM_022477.2	-	-	-0.398642	0.00341735	-	-	-	-
LOC645157	XR_016770.2	-	-	0.727311	0.00396962	-	-	-	-
TBC1D22A	NM_014346.1	-	-	-0.428005	0.00398029	-	-	-	-
LOC654201	XM_940913.1	-	-	0.379947	0.00398029	-	-	-	-
LOC729342	XR_015513.2	-	-	0.600552	0.00445224	-	-	-	-
TAZ	NM_181314.1	-	-	0.474063	0.00445224	-	-	-	-
C14orf43	NM_194278.3	-	-	-0.399317	0.00535087	-	-	-	-
LAMP1	NM_005561.2	-	-	-0.401276	0.00535087	-	-	-	-
SNORD13	NR_003041.1	-	-	0.784592	0.00560277	-	-	-	-
YWHAZ	NM_003406.2	-	-	-0.312338	0.00582146	-	-	-	-
DPP8	NM_017743.4	-	-	-0.321241	0.00629	-	-	-	-
CAPZA1	NM_006135.1	-	-	0.595633	0.00634502	-	-	-	-
CRB3	NM_139161.2	-	-	0.482461	0.00690233	-	-	-	-
ARF3	NM_001659.1	-	-	-0.465209	0.00690233	-	-	-	-
HS3ST6	NM_001009606.2	-	-	0.46625	0.00691078	-	-	-	-
LOC100132804	XR_039272.1	-	-	0.449189	0.00785639	-	-	-	-
LOC202227	XR_018309.1	-	-	0.325914	0.00846775	-	-	-	-
ATP11C	NM_001010986.1	-	-	0.433514	0.00899919	-	-	-	-
MRPL15	NM_014175.2	-	-	0.370961	0.00914607	-	-	-	-
GIMAP2	NM_015660.2	-	-	0.635541	0.00915736	-	-	-	-
MYST3	NM_006766.2	-	-	-0.451996	0.00984436	-	-	-	-
SORL1	NM_003105.3	-	-	-0.546389	0.0100807	-	-	-	-
LOC401397	XM_001132317.1	-	-	0.426205	0.0108215	-	-	-	-
	BX115170	-	-	0.181569	0.0111224	-	-	-	-
LOC100130775	XR_042325.1	-	-	1.13269	0.0111568	-	-	-	-
CICK0721Q.1	NM_001080858.1	-	-	0.256051	0.0111568	-	-	-	-
LOC100128410	XR_037117.1	-	-	0.39877	0.0111568	-	-	-	-
MTMR3	NM_153050.1	-	-	-0.461118	0.0117661	-	-	-	-
CSNK1G1	NM_022048.2	-	-	0.199169	0.0117661	-	-	-	-
ARHGAP1	NM_004308.2	-	-	-0.352227	0.012069	-	-	-	-
PRDX4	NM_006406.1	-	-	0.483273	0.0124136	-	-	-	-
STK4	NM_006282.2	-	-	-0.318098	0.0125235	-	-	-	-
LOC387753	XM_001724792.1	-	-	0.643087	0.0130078	-	-	-	-
BRIX1	NM_018321.3	-	-	0.376355	0.0131188	-	-	-	-
RIC8A	NM_021932.4	-	-	-0.278298	0.0133314	-	-	-	-
	BM668860	-	-	-0.460636	0.0135388	-	-	-	-
MYH9	NM_002473.3	-	-	-0.568326	0.0139961	-	-	-	-
ARID3A	NM_005224.2	-	-	-0.478755	0.0144017	-	-	-	-
LASP1	NM_006148.1	-	-	-0.489522	0.0145604	-	-	-	-
LOC390876	XM_372704.4	-	-	0.586772	0.0150827	-	-	-	-
GALNT10	NM_017540.3	-	-	-0.369673	0.0152276	-	-	-	-
LOC728179	XR_015445.2	-	-	0.235607	0.0164875	-	-	-	-
IER3IP1	NM_016097.3	-	-	0.444821	0.0170187	-	-	-	-
LOC653158	XM_926814.1	-	-	-0.502228	0.0170706	-	-	-	-
RALY	NM_007367.2	-	-	-0.363402	0.017179	-	-	-	-
RNASEH2B	NM_024570.1	-	-	0.373938	0.0174447	-	-	-	-
VPS8	NM_015303.3	-	-	-0.346961	0.0195073	-	-	-	-
SNX14	NM_020468.2	-	-	0.328004	0.0195073	-	-	-	-
LOC388621	XM_941195.2	-	-	0.546648	0.0206429	-	-	-	-
LOC646688	XR_038043.1	-	-	0.417117	0.0206593	-	-	-	-
ARPC4	NM_001024959.1	-	-	-0.279008	0.0212615	-	-	-	-
LOC100131866	XR_038146.1	-	-	0.457702	0.0212615	-	-	-	-
RNF7	NM_183063.1	-	-	0.286002	0.0212615	-	-	-	-
LOC653537	XM_930445.1	-	-	0.196454	0.0212615	-	-	-	-
LOC649214	XM_945231.1	-	-	0.181422	0.0220576	-	-	-	-
BRE	NM_199191.1	-	-	-0.306947	0.0220576	-	-	-	-
LOC100130604	XM_001722521.1	-	-	0.620991	0.0222063	-	-	-	-
MYH9	NM_002473.3	-	-	-0.496159	0.0222967	-	-	-	-
SEC16A	NM_014866.1	-	-	-0.349693	0.0223402	-	-	-	-
	BX118075	-	-	0.180783	0.0225871	-	-	-	-
LOC729332	XM_001133570.1	-	-	0.244226	0.0227237	-	-	-	-
LOC100130750	XR_039558.1	-	-	0.382611	0.023017	-	-	-	-
MGC61598	XM_939432.1	-	-	0.354634	0.0230876	-	-	-	-
PLA2G3	NM_015715.3	-	-	0.199014	0.0231918	-	-	-	-
SEC23B	NM_032985.4	-	-	-0.325297	0.0235302	-	-	-	-
IL17REL	NM_001001694.1	-	-	0.696937	0.0237462	-	-	-	-
ADD1	NM_176801.1	-	-	-0.323687	0.0247192	-	-	-	-
CTCF	NM_006565.2	-	-	-0.324827	0.0247192	-	-	-	-
RPRC1	NM_018067.2	-	-	-0.402947	0.0247405	-	-	-	-
	AA694065	-	-	-0.311037	0.02542	-	-	-	-
CACNA1S	NM_000069.1	-	-	-0.385789	0.0255392	-	-	-	-
LOC388076	XM_001722259.1	-	-	0.599996	0.0256437	-	-	-	-
LOC646438	XR_042384.1	-	-	0.180488	0.0257034	-	-	-	-
CAP1	NM_006367.2	-	-	-0.328202	0.0257034	-	-	-	-
	BX111162	-	-	-0.572956	0.0263407	-	-	-	-
MAST3	NM_015016.1	-	-	-0.453957	0.0263558	-	-	-	-
NRSN2	NM_024958.1	-	-	0.596967	0.0263558	-	-	-	-
MIR488	NR_030163.1	-	-	0.290495	0.0270124	-	-	-	-
LOC648343	XR_018327.1	-	-	0.799999	0.0276811	-	-	-	-
HMGB1L1	NM_001008735.1	-	-	0.447809	0.0276811	-	-	-	-
GUCA2A	NM_033553.2	-	-	0.741826	0.0281016	-	-	-	-
	AK092218	-	-	-0.271426	0.0281327	-	-	-	-
ACTB	NM_001101.2	-	-	-0.516051	0.0283816	-	-	-	-
LOC643665	XM_931729.2	-	-	0.815903	0.0285161	-	-	-	-
	W25998	-	-	-0.383373	0.0287416	-	-	-	-
	AL833381	-	-	-0.309918	0.0287466	-	-	-	-
LOC391825	XR_018378.2	-	-	0.506796	0.0290947	-	-	-	-
SAP130	NM_024545.2	-	-	-0.327216	0.029359	-	-	-	-
KRT75	NM_004693.2	-	-	0.327683	0.029359	-	-	-	-
LOC388339	XM_942039.3	-	-	0.529384	0.029359	-	-	-	-
RABGEF1	NM_014504.1	-	-	-0.308178	0.029359	-	-	-	-
SEC15L2	XM_945918.1	-	-	0.22635	0.029781	-	-	-	-
EID3	NM_001008394.1	-	-	0.339845	0.0299784	-	-	-	-
MAPK8IP2	NM_016431.3	-	-	0.35826	0.0302522	-	-	-	-
SPEN	NM_015001.2	-	-	-0.307348	0.0306958	-	-	-	-
LOC402677	XM_943039.1	-	-	0.286476	0.0308403	-	-	-	-
MRP63	NM_024026.4	-	-	0.705689	0.0308403	-	-	-	-
LOC100129599	XM_001724539.1	-	-	0.815021	0.0310797	-	-	-	-
LOC401640	XR_017380.2	-	-	0.378703	0.0317801	-	-	-	-
LOC137107	XM_940214.1	-	-	0.449246	0.0320372	-	-	-	-
SRRM1	NM_005839.3	-	-	-0.23932	0.0320707	-	-	-	-
C4orf16	NM_018569.2	-	-	0.320056	0.0324437	-	-	-	-
DPF2	NM_006268.3	-	-	-0.30004	0.0324962	-	-	-	-
RUNX1T1	NM_175635.1	-	-	0.289553	0.0328002	-	-	-	-
RASSF5	NM_182665.2	-	-	-0.37131	0.0330674	-	-	-	-
LOC100132863	XR_036905.1	-	-	0.464853	0.0332805	-	-	-	-
GCLM	NM_002061.2	-	-	0.654934	0.0332805	-	-	-	-
HGS	NM_004712.3	-	-	-0.278691	0.0336772	-	-	-	-
ZNF341	NM_032819.3	-	-	-0.322242	0.0338098	-	-	-	-
UBE1	NM_003334.2	-	-	-0.415545	0.0338759	-	-	-	-
LOC391532	XR_017653.1	-	-	0.426441	0.0342051	-	-	-	-
ATP6V1B2	NM_001693.3	-	-	-0.406876	0.0342092	-	-	-	-
CBL	NM_005188.2	-	-	-0.466947	0.0342525	-	-	-	-
ACLY	NM_001096.2	-	-	-0.319329	0.0342525	-	-	-	-
TMEM106B	NM_018374.2	-	-	0.519893	0.0345977	-	-	-	-
SCGN	NM_006998.3	-	-	0.580165	0.0345977	-	-	-	-
HLA-C	NM_002117.4	-	-	0.982387	0.0345977	-	-	-	-
BAT2D1	NM_015172.3	-	-	-0.300888	0.0345977	-	-	-	-
LOC402342	XR_016922.2	-	-	0.219619	0.0345977	-	-	-	-
CD48	NM_001778.2	-	-	0.363524	0.0345977	-	-	-	-
ARAP1	NM_001040118.2	-	-	-0.446689	0.0345977	-	-	-	-
ATAD1	NM_032810.2	-	-	0.461871	0.0345977	-	-	-	-
HCN2	NM_001194.2	-	-	0.1592	0.0345977	-	-	-	-
LOC100131205	XM_001720494.1	-	-	0.578774	0.0348719	-	-	-	-
HNRNPK	NM_031263.2	-	-	-0.348532	0.0350528	-	-	-	-
TAF4	NM_003185.3	-	-	-0.347891	0.0354767	-	-	-	-
HIST3H3	NM_003493.2	-	-	0.2089	0.0354767	-	-	-	-
PRKACG	NM_002732.2	-	-	0.275765	0.0357042	-	-	-	-
ANTXR2	NM_058172.3	-	-	-0.367195	0.0363446	-	-	-	-
MSN	NM_002444.2	-	-	-0.434134	0.0364117	-	-	-	-
SPINK2	NM_021114.2	-	-	0.26193	0.0373664	-	-	-	-
ACD	NM_022914.2	-	-	-0.318062	0.0377445	-	-	-	-
LOC728026	XM_001126659.2	-	-	0.52675	0.0378116	-	-	-	-
LOC728620	XR_037241.1	-	-	0.371237	0.038719	-	-	-	-
CLASP1	NM_015282.1	-	-	-0.258204	0.0389108	-	-	-	-
RXRG	NM_006917.3	-	-	0.462611	0.0394374	-	-	-	-
ADRBK1	NM_001619.3	-	-	-0.263491	0.0397705	-	-	-	-
ACO2	NM_001098.2	-	-	-0.30491	0.0397705	-	-	-	-
SH2D3C	NM_170600.1	-	-	-0.325986	0.0403204	-	-	-	-
LOC646106	XM_929066.1	-	-	-0.260176	0.0403204	-	-	-	-
LOC646214	XR_016124.1	-	-	-0.398491	0.0403204	-	-	-	-
MGC4677	XM_939115.1	-	-	-0.44561	0.0403495	-	-	-	-
KRTAP10-2	NM_198693.2	-	-	0.353331	0.0403495	-	-	-	-
	CB049834	-	-	0.275769	0.0406066	-	-	-	-
SF3B2	NM_006842.2	-	-	-0.315929	0.0406066	-	-	-	-
ADRA2C	XM_001128592.1	-	-	1.00059	0.04071	-	-	-	-
LOC100131672	XR_039068.1	-	-	0.793057	0.0408587	-	-	-	-
HARS2	NM_012208.2	-	-	-0.207506	0.0410263	-	-	-	-
SNTA1	NM_003098.2	-	-	0.332668	0.0410321	-	-	-	-
FAM89A	XM_939093.1	-	-	0.345392	0.0413431	-	-	-	-
WDR1	NM_005112.4	-	-	-0.256557	0.0414577	-	-	-	-
LOC441550	XR_038097.1	-	-	0.534839	0.0414577	-	-	-	-
RCSD1	NM_052862.2	-	-	-0.320467	0.0414577	-	-	-	-
LOC652839	XM_942534.1	-	-	0.538359	0.0414577	-	-	-	-
SFRS11	NM_004768.2	-	-	0.434995	0.0414577	-	-	-	-
ARHGAP30	NM_001025598.1	-	-	-0.441804	0.0414577	-	-	-	-
STX2	NM_194356.1	-	-	-0.394965	0.0414577	-	-	-	-
LOC100134273	XM_001724343.1	-	-	0.782102	0.0414577	-	-	-	-
RAB5B	NM_002868.2	-	-	-0.231089	0.0414577	-	-	-	-
FSTL4	NM_015082.1	-	-	0.525944	0.0414577	-	-	-	-
PHLDB1	NM_015157.1	-	-	0.780314	0.0414577	-	-	-	-
LOC653464	XM_209227.7	-	-	0.452359	0.0430463	-	-	-	-
GBA	NM_001005742.1	-	-	-0.437164	0.0430463	-	-	-	-
ATP6AP1	NM_001183.4	-	-	-0.389976	0.0432422	-	-	-	-
LAPTM5	NM_006762.1	-	-	-0.279453	0.0434337	-	-	-	-
ZFP106	NM_022473.1	-	-	-0.399191	0.0435678	-	-	-	-
LOC442232	XR_016559.1	-	-	0.635334	0.0435678	-	-	-	-
LOC731640	XM_001133089.1	-	-	0.513698	0.0436283	-	-	-	-
SYP	NM_003179.2	-	-	0.212782	0.0436283	-	-	-	-
MTX2	NM_006554.3	-	-	0.341693	0.043857	-	-	-	-
PGD	NM_002631.2	-	-	-0.495961	0.043857	-	-	-	-
UBA1	NM_003334.3	-	-	-0.381897	0.043857	-	-	-	-
SNORD3D	NR_006882.1	-	-	0.527084	0.0439761	-	-	-	-
LOC644029	XR_017397.1	-	-	0.39969	0.044119	-	-	-	-
RPS18	NM_022551.2	-	-	0.466484	0.044119	-	-	-	-
FAM162A	NM_014367.3	-	-	0.346631	0.0442389	-	-	-	-
OR52D1	NM_001005163.1	-	-	0.403768	0.0449773	-	-	-	-
LOC100130070	XM_001723889.1	-	-	0.954679	0.0451896	-	-	-	-
GRK6	NM_002082.2	-	-	-0.309733	0.0454148	-	-	-	-
MLL4	NM_014727.1	-	-	-0.298518	0.0454545	-	-	-	-
LOC100129379	XR_039592.1	-	-	0.738167	0.0460443	-	-	-	-
ARF1	NM_001024228.1	-	-	-0.319663	0.0465883	-	-	-	-
HDGF2	NM_001001520.1	-	-	-0.368554	0.0470302	-	-	-	-
NR2F2	NM_021005.2	-	-	0.305951	0.0471629	-	-	-	-
LOC387791	XR_037721.1	-	-	0.393042	0.0474685	-	-	-	-
FBXL18	NM_024963.4	-	-	-0.282664	0.0474685	-	-	-	-
LOC728533	XR_015610.2	-	-	-0.266155	0.0475823	-	-	-	-
FOXJ3	NM_014947.3	-	-	-0.224804	0.0475823	-	-	-	-
	AI023810	-	-	-0.2423	0.0475823	-	-	-	-
LOC646365	XM_933558.1	-	-	0.134819	0.0486425	-	-	-	-
LOC646562	XM_933700.1	-	-	0.696807	0.0493896	-	-	-	-
BANF2	NM_001014977.2	-	-	0.365333	0.0494324	-	-	-	-
C14orf82	XM_944991.1	-	-	0.739088	0.0496029	-	-	-	-
SUMO1	NM_003352.4	-	-	0.410887	0.0496874	-	-	-	-
SON	NM_138927.1	-	-	-0.328117	0.0498956	-	-	-	-
ENSA	NM_207168.1	-	-	0.299241	0.0498956	-	-	-	-
STK24	NM_003576.3	-	-	-0.232188	0.049927	-	-	-	-
LOC146053	XM_933251.1	-	-	-	-	0.218945	0.00113399	-	-
RNU4-2	NR_003137.2	-	-	-	-	0.765692	0.00168643	-	-
MPI	NM_002435.1	-	-	-	-	0.357684	0.0111568	-	-
LOC643007	XM_938089.2	-	-	-	-	0.693727	0.0111568	-	-
AMDHD2	NM_015944.2	-	-	-	-	-0.466907	0.0132787	-	-
MAEA	NM_005882.3	-	-	-	-	-0.470595	0.0145604	-	-
GTF2IP1	NR_002206.1	-	-	-	-	-0.649306	0.0170746	-	-
ATG4B	NM_178326.2	-	-	-	-	-0.452104	0.0196064	-	-
	BX095709	-	-	-	-	0.292347	0.0212615	-	-
PGAM1	NM_002629.2	-	-	-	-	-0.430109	0.0222063	-	-
LOC729484	XR_039116.1	-	-	-	-	0.415136	0.0229426	-	-
LOC441073	XR_018937.2	-	-	-	-	0.816364	0.0230759	-	-
LOC644019	XM_933170.1	-	-	-	-	-0.270305	0.0230876	-	-
LOC641750	XM_935596.1	-	-	-	-	0.246084	0.0240763	-	-
GDF1	NM_001492.4	-	-	-	-	1.16105	0.024677	-	-
LOC653702	NM_001093763.1	-	-	-	-	0.945938	0.0247044	-	-
LOC642250	XM_925774.1	-	-	-	-	0.31949	0.0255392	-	-
S100A4	NM_019554.2	-	-	-	-	-0.38279	0.0276811	-	-
PSMD13	NM_175932.1	-	-	-	-	-0.360064	0.0281016	-	-
GCK	NM_000162.2	-	-	-	-	0.258449	0.0281216	-	-
LOC730176	XR_041791.1	-	-	-	-	0.421684	0.0290947	-	-
	BQ189294	-	-	-	-	-0.206627	0.029359	-	-
LOC100131526	XR_038945.1	-	-	-	-	0.674205	0.0304645	-	-
PSMC1	NM_002802.2	-	-	-	-	-0.265221	0.0308546	-	-
DNTTIP1	NM_052951.2	-	-	-	-	-0.363014	0.0311884	-	-
COL6A3	NM_057165.2	-	-	-	-	0.269307	0.031948	-	-
LOC100130775	XR_042325.1	-	-	-	-	1.0507	0.0320707	-	-
LOC255620	XM_173132.4	-	-	-	-	0.474819	0.0320707	-	-
OSTF1	NM_012383.3	-	-	-	-	-0.443684	0.0328314	-	-
LOC100131271	XM_001723153.1	-	-	-	-	0.474236	0.0338759	-	-
DNAJB12	NM_017626.3	-	-	-	-	-0.416454	0.0342092	-	-
N6AMT2	NM_174928.1	-	-	-	-	0.300559	0.0345454	-	-
	BE394732	-	-	-	-	0.334931	0.0345977	-	-
MAPRE1	NM_012325.1	-	-	-	-	-0.259265	0.0348532	-	-
OR2A20P	NR_002158.1	-	-	-	-	0.167043	0.0356108	-	-
LOC100132673	XR_039018.1	-	-	-	-	0.44469	0.0369126	-	-
RAB7A	NM_004637.5	-	-	-	-	-0.330761	0.0389967	-	-
CHMP2A	NM_014453.2	-	-	-	-	-0.512095	0.0403204	-	-
ACTG1	NM_001614.2	-	-	-	-	-0.50149	0.0403495	-	-
EML2	NM_012155.1	-	-	-	-	0.261452	0.0405502	-	-
TRIM63	NM_032588.2	-	-	-	-	-0.219658	0.0406229	-	-
HBP1	NM_012257.3	-	-	-	-	-0.30115	0.0406229	-	-
G6PC	NM_000151.2	-	-	-	-	1.01686	0.0415889	-	-
LOC388122	XM_370865.4	-	-	-	-	0.503155	0.0418445	-	-
TMLHE	NM_018196.1	-	-	-	-	-0.352295	0.0419403	-	-
C8orf41	NM_025115.1	-	-	-	-	-0.234366	0.0427656	-	-
RAI2	NM_021785.2	-	-	-	-	-0.191388	0.0433884	-	-
CORO1A	NM_007074.2	-	-	-	-	-0.379114	0.0437176	-	-
NUDT5	NM_014142.2	-	-	-	-	-0.307667	0.0450927	-	-
SCAND1	NM_033630.1	-	-	-	-	-0.375657	0.0451896	-	-
NECAP2	NM_018090.3	-	-	-	-	0.830516	0.0465933	-	-
ARPC1B	NM_005720.2	-	-	-	-	-0.379637	0.0470302	-	-
OR11A1	NM_013937.2	-	-	-	-	0.391526	0.0473051	-	-
ATP6V1A	NM_001690.2	-	-	-	-	-0.372369	0.0474685	-	-
MIR21	NR_029493.1	-	-	-	-	-0.442301	0.0475823	-	-
BCAN	NM_198427.1	-	-	-	-	0.211678	0.0475823	-	-
RNU4-1	NR_003925.1	-	-	-	-	0.504341	0.0475823	-	-
KCTD2	NM_015353.1	-	-	-	-	-0.335842	0.0475823	-	-
ARAP3	NM_022481.5	-	-	-	-	-0.438768	0.0486425	-	-
FLJ37396	NM_173671.1	-	-	-	-	-	-	0.576509	0.0130858
NUDT16L1	NM_032349.2	-	-	-	-	-	-	-0.313476	0.0143622
RPS6KA3	NM_004586.2	-	-	-	-	-	-	0.468376	0.0149654
PAX2	NM_003988.3	-	-	-	-	-	-	-0.176335	0.0170746
PRKCZ	NM_002744.4	-	-	-	-	-	-	-0.359235	0.0178867
	BX088983	-	-	-	-	-	-	0.277694	0.0206429
NME2	NM_001018139.1	-	-	-	-	-	-	0.328046	0.0212257
LOC653257	XM_932668.1	-	-	-	-	-	-	0.245375	0.0230876
ALDH8A1	NM_022568.2	-	-	-	-	-	-	0.565458	0.0281016
HECA	NM_016217.2	-	-	-	-	-	-	0.305491	0.0324962
UCRC	NM_001003684.1	-	-	-	-	-	-	-0.337825	0.0336772
ALS2CR14	NM_178231.1	-	-	-	-	-	-	0.725493	0.0354767
DTNA	NM_032980.2	-	-	-	-	-	-	0.199503	0.0360252
LOC286002	XM_001715026.1	-	-	-	-	-	-	0.520916	0.0391734
	BG290999	-	-	-	-	-	-	0.334481	0.0398774
ZDHHC8P	NR_003950.1	-	-	-	-	-	-	0.286166	0.0414577
KIAA0251	XM_936657.1	-	-	-	-	-	-	-0.221419	0.0414577
HTR2A	NM_000621.2	-	-	-	-	-	-	0.530966	0.0414577
CDK6	NM_001259.5	-	-	-	-	-	-	0.331071	0.0432422
ZNF568	NM_198539.1	-	-	-	-	-	-	0.205192	0.043857
TMEM156	NM_024943.1	-	-	-	-	-	-	0.578218	0.043857
SMPD2	NM_003080.2	-	-	-	-	-	-	-0.313845	0.0449773
RAD51	NM_133487.1	-	-	-	-	-	-	0.73331	0.0475823
TAOK3	NM_016281.3	-	-	-	-	-	-	0.254923	0.0493934
LOC401152	NM_001001701.1	0.405697	0.0130783	0.36957	0.0290929	-	-	-	-
FAM155B	NM_015686.2	0.324817	0.0290947	0.326031	0.0285161	-	-	-	-
	AL832853	-0.206826	0.0463463	-0.214403	0.0374147	-	-	-	-
RASSF6	NM_177532.3	0.65472	0.0475823	0.764145	0.0152276	-	-	-	-
LOC729858	XR_015185.2	-0.291361	0.000558662	-0.214466	0.0263558	-0.236463	0.0171998	-	-
IDH3B	NM_006899.2	-0.225845	0.0334161	-0.275085	0.0048952	-	-	-0.260049	0.00974319
C10orf4	NM_203440.2	-0.475218	0.00508618	-0.482696	0.00401909	-	-	-0.427458	0.0167786
LOC645431	NR_024334.1	0.532861	0.0345977	0.590959	0.0152276	-	-	0.645665	0.00540965
LOC641914	XM_935669.1	-0.206732	0.0290947	-0.205066	0.0308403	-	-	-0.195881	0.0414577
	AI434856	-0.208974	0.029359	-0.197114	0.0432422	-	-	-0.200405	0.0400308
ING3	NM_019071.2	0.609157	3.48566e-06	0.460956	0.000993855	0.412721	0.00892117	0.520456	0.000114605
PCYOX1	NM_016297.2	0.725115	0.0486425	0.889621	0.00927992	0.772736	0.0437176	0.863329	0.0130403
TMSB4X	NM_021109.2	0.837375	0.00271586	1.64464	2.71802e-10	1.50089	1.33883e-08	1.35486	6.92748e-08
LOC391769	XM_001713901.1	0.555097	0.0437176	0.94085	3.24856e-05	0.829459	0.000927702	0.978342	1.2842e-05
LOC652607	XM_942139.1	0.263898	0.0235302	0.483397	5.72204e-07	0.34605	0.00177504	0.346896	0.000777683
LOC401717	XR_016218.2	0.521855	0.0436283	1.40636	1.55585e-10	1.25332	1.1946e-08	1.01568	1.36415e-06
LOC649150	XR_019269.1	0.50628	0.0252731	1.09903	7.32189e-09	1.07637	3.72381e-08	0.888992	2.09747e-06
LOC730202	XR_041805.1	0.702268	0.02542	0.84413	0.00343429	0.853119	0.00537735	0.852326	0.00316071
AMY1B	NM_001008218.1	-	-	0.597363	0.000215709	0.49849	0.00690233	0.637969	5.66623e-05
HBE1	NM_005330.3	-	-	2.01451	1.23814e-05	2.22021	4.00601e-06	1.84693	8.3637e-05
LOC648740	NR_024438.2	-	-	0.478572	0.0227237	0.598414	0.00324254	0.653554	0.000373881
LOC647074	XM_930080.1	-	-	0.911939	2.09747e-06	0.911423	6.29282e-06	0.7028	0.000535181
RFX4	NM_002920.3	-	-	0.826286	0.00331176	0.871473	0.00309459	0.922095	0.000585815
TMEM70	NM_017866.4	-	-	1.07172	2.74759e-09	0.75852	6.11556e-05	0.640749	0.000612657
LOC729760	XR_016027.1	-	-	0.503487	1.27325e-05	0.446377	0.000415354	0.400119	0.00119768
FRMPD2L1	NM_001042524.1	-	-	1.12448	0.000380952	1.19873	0.000285483	1.04898	0.00122201
SCXA	NM_001008271.1	-	-	0.752428	0.000183523	0.828873	6.56733e-05	0.655398	0.00195231
TMEM191A	XR_039958.1	-	-	0.86534	0.0152276	0.849766	0.0266551	1.01786	0.00208392
LOC729798	XM_001722176.1	-	-	0.768145	2.09747e-06	0.634296	0.000344973	0.539747	0.0022791
LOC390183	XR_037282.1	-	-	0.801228	1.17948e-05	0.783166	5.52783e-05	0.606012	0.00229321
LOC646784	XR_017249.1	-	-	0.945224	8.48567e-09	0.692424	7.15763e-05	0.52925	0.00337685
STAR	NM_001007243.1	-	-	0.742391	0.0053128	0.668897	0.0254142	0.758084	0.004
	CR612552	-	-	0.722859	0.000993855	0.917885	2.43329e-05	0.645252	0.00525644
LOC643534	XM_936822.2	-	-	0.839103	1.1624e-07	0.738008	1.17948e-05	0.500107	0.00535087
ZNF320	NM_207333.2	-	-	0.775099	0.0108918	0.72711	0.028925	0.818731	0.00537735
LOC390578	XR_016734.2	-	-	0.802501	1.79276e-05	0.772573	0.000116985	0.576557	0.00593284
FLJ45256	NM_207448.1	-	-	0.895498	0.00320891	0.747524	0.0325899	0.850257	0.00593284
LOC100132804	XR_037093.1	-	-	0.79295	5.68471e-06	0.633141	0.00126075	0.53694	0.00643673
IGFBP1	NM_001013029.1	-	-	1.51542	0.000170716	1.53335	0.000319994	1.17367	0.0084684
BMP8B	NM_001720.3	-	-	0.913605	0.0222063	0.912524	0.0310797	1.00194	0.00865885
ZNF93	NM_001004126.1	-	-	0.815647	0.0219306	0.76383	0.0463483	0.88346	0.00984436
LOC391169	XR_039984.1	-	-	0.794988	0.0204596	0.802368	0.0269293	0.847359	0.0108918
LOC643779	XR_018427.1	-	-	0.87575	0.000325864	0.894742	0.000513711	0.679212	0.0125235
LOC644338	XM_938091.2	-	-	0.411533	0.00198773	0.432528	0.00191099	0.34897	0.0152276
LOC650739	XR_019385.1	-	-	0.867209	1.15524e-08	0.863104	4.32726e-08	0.432399	0.0153699
LOC441032	XM_933495.1	-	-	0.937324	6.1429e-06	0.823506	0.000275413	0.571556	0.0212615
LOC728207	XR_037075.1	-	-	0.735481	4.09444e-07	0.594652	0.000171994	0.394313	0.0247405
FAM127C	NM_001078173.1	-	-	0.710192	0.0214295	0.706849	0.0310797	0.690434	0.0263558
LOC440595	XR_038356.1	-	-	1.05325	1.23814e-05	0.87756	0.00113656	0.643099	0.026406
LOC644384	XR_039899.1	-	-	0.352282	0.000833091	0.253763	0.0475823	0.264827	0.0268581
LOC100133329	XR_039282.1	-	-	1.06131	0.00147645	1.0335	0.00407071	0.811464	0.0304701
LOC645289	XM_928333.1	-	-	0.439223	0.00521243	0.457334	0.00537735	0.360323	0.0345977
LOC728831	XR_039226.1	-	-	0.308165	0.0131188	0.364818	0.00309459	0.268388	0.0403495
LOC643570	XM_926871.1	-	-	0.778458	0.0152276	0.779648	0.0227237	0.685837	0.04071
TTC30A	NM_152275.3	-	-	0.632088	0.00263328	0.649648	0.00337685	0.472256	0.0442389
C9orf64	NM_032307.3	-	-	0.574507	0.0212615	-	-	0.570677	0.0223402
CAMK2A	NM_171825.1	-	-	0.847474	0.0397705	-	-	0.823286	0.0463483
DEM1	NM_022774.1	-	-	0.557011	0.00787115	-	-	0.5792	0.00490383
HSPCAL3	XM_934529.1	-	-	0.200024	0.0290281	-	-	0.18965	0.0414577
ITM2B	NM_021999.2	-	-	0.554545	0.00141686	-	-	0.439792	0.0227558
KCTD7	NM_153033.1	-	-	0.690153	0.00506537	-	-	0.534836	0.0486651
LOC100129055	NR_024524.1	-	-	0.720558	0.0223402	-	-	0.800494	0.00766161
LOC100129518	XM_001717800.1	-	-	0.654946	0.0407281	-	-	0.761605	0.0119902
LOC100130138	XM_001726935.1	-	-	0.767526	0.0196542	-	-	0.771598	0.0186649
LOC100130598	XM_001721180.1	-	-	0.747751	0.0352757	-	-	0.790447	0.0239577
LOC643011	XM_931238.1	-	-	0.544066	0.0392692	-	-	0.593257	0.0210967
LOC728310	XM_001127145.2	-	-	0.827619	0.0167786	-	-	0.814381	0.0198019
SIGLEC6	NM_198845.1	-	-	0.631063	0.0407281	-	-	0.638641	0.0378649
ZNF160	NM_198893.1	-	-	0.577435	0.019831	-	-	0.541782	0.031948
	BU536065	-	-	0.687016	0.0338759	-	-	0.663879	0.0419403
AFF4	NM_014423.3	-	-	-0.415728	0.00984436	-0.381999	0.0317801	-	-
ARTN	NM_057160.1	-	-	1.07747	0.0436283	1.15103	0.039822	-	-
BOLA2	NM_001031827.1	-	-	0.354501	0.0436283	-0.439341	0.0153699	-	-
C19orf30	NM_174947.2	-	-	0.629797	3.15719e-05	0.531305	0.00184227	-	-
C20orf132	NM_152503.3	-	-	0.952736	0.0157439	1.0219	0.0125235	-	-
CAMK1G	NM_020439.2	-	-	0.977146	0.0220576	0.990711	0.0281016	-	-
CCDC52	NM_144718.2	-	-	1.14711	0.00537735	1.16548	0.00814008	-	-
DPEP2	NM_022355.1	-	-	-0.302547	0.0342092	-0.341547	0.019831	-	-
GPR177	NM_024911.4	-	-	-0.575638	0.0410321	-0.696038	0.0131188	-	-
KIAA0664	NM_015229.3	-	-	0.954671	0.0111568	0.962944	0.0164875	-	-
LOC100129067	XR_038268.1	-	-	0.444568	0.019831	0.468858	0.0186649	-	-
LOC100129243	XM_001719341.1	-	-	0.39474	0.0387381	0.412034	0.0397705	-	-
LOC100129685	XM_001723814.1	-	-	0.79586	0.00380366	0.650393	0.0414577	-	-
LOC100130624	XR_039678.1	-	-	0.732831	7.15763e-05	0.712944	0.000319994	-	-
LOC100132547	XR_039468.1	-	-	0.667203	0.0345977	0.747996	0.0219293	-	-
LOC100133008	XM_001723587.1	-	-	0.6167	0.00300019	0.478967	0.0494324	-	-
LOC126235	XR_041047.1	-	-	0.472182	0.00539032	0.400412	0.0403204	-	-
LOC152578	XM_942803.1	-	-	0.873149	0.0131188	0.838518	0.0282829	-	-
LOC400389	XR_037714.1	-	-	0.266599	0.0340912	0.312556	0.0133314	-	-
LOC401677	XM_941301.1	-	-	0.34808	0.0179052	0.322384	0.0436283	-	-
LOC441154	XR_018125.1	-	-	0.609396	0.000253941	0.436305	0.0320707	-	-
LOC441642	XM_001724644.1	-	-	0.497767	0.000993855	0.382421	0.0342525	-	-
LOC641727	XR_018010.2	-	-	0.430293	0.000993855	0.313678	0.0474685	-	-
LOC642738	XR_037274.1	-	-	0.608184	0.00401909	0.523017	0.0306958	-	-
LOC643960	XR_019250.2	-	-	0.305328	0.0489272	0.339794	0.0336916	-	-
LOC644380	XM_929628.1	-	-	0.456688	0.0320707	0.538457	0.0116459	-	-
LOC644937	XM_941010.3	-	-	0.588503	0.00537735	0.580941	0.0112287	-	-
LOC645018	XM_930178.1	-	-	0.772225	5.50933e-06	0.635007	0.000753694	-	-
LOC645038	XM_932599.1	-	-	0.731733	0.0206429	0.689928	0.0426474	-	-
LOC645231	XR_040322.1	-	-	0.607427	0.0414577	0.623843	0.0465933	-	-
LOC645284	XM_932788.1	-	-	0.981981	0.0422951	1.11441	0.0247405	-	-
LOC645693	XR_017498.2	-	-	0.727685	0.00854673	0.752145	0.0100807	-	-
LOC645715	XR_039454.1	-	-	0.526086	0.0007335	0.492902	0.00396962	-	-
LOC645762	XR_018328.2	-	-	0.497053	0.008278	0.45722	0.0283238	-	-
LOC646672	XR_017293.1	-	-	0.655668	0.000521798	0.575058	0.00690233	-	-
LOC646785	XR_017607.1	-	-	0.455331	0.0263558	0.625791	0.000993855	-	-
LOC647741	XM_942993.1	-	-	0.876354	0.00337967	0.873369	0.00629	-	-
LOC648294	XR_018553.2	-	-	0.418941	0.043857	0.516423	0.0125233	-	-
LOC648659	XM_944469.1	-	-	0.567465	0.0320707	0.672152	0.0111568	-	-
LOC652968	NM_001037666.1	-	-	0.979339	0.0392383	1.06614	0.0294967	-	-
LOC727821	XR_019270.2	-	-	0.491482	0.0007335	0.470242	0.00309459	-	-
LOC728002	XR_038902.1	-	-	0.538066	0.00535087	0.466052	0.0338759	-	-
LOC728368	XR_015255.2	-	-	0.457981	0.000467911	0.409043	0.00525644	-	-
PKP2	NM_001005242.1	-	-	0.764987	0.0036909	0.650224	0.0313189	-	-
PPP1CA	NM_001008709.1	-	-	-0.357334	0.016933	-0.323953	0.0475823	-	-
WAS	NM_000377.1	-	-	-0.496387	0.00337685	-0.403906	0.0405138	-	-
ZAN	NM_003386.1	-	-	-0.327716	0.00398029	-0.26986	0.0407281	-	-
ARHGEF19	NM_153213.3	-0.350122	0.0235302	-	-	-	-	-0.353209	0.0222967
LOC723805	XM_001717507.1	-0.578325	0.00899919	-	-	-	-	-0.48858	0.0394374
LOC100134314	XM_001720419.1	-0.725763	0.0149247	-	-	-	-	-0.680183	0.0261869
HYAL4	NM_012269.1	-0.308185	0.0365573	-	-	-	-	-0.296662	0.0463463
*Log(Fold change)

## Sheet: All (extra)
		6h						1d						3d						7d
Gene_ID	ACCESSION	LogFC*	Average Expression	t	P-value	Adjusted p-value	Globally adjusted p-value	LogFC*	Average Expression	t	P-value	Adjusted p-value	Globally adjusted p-value	LogFC*	Average Expression	t	P-value	Adjusted p-value	Globally adjusted p-value	LogFC*	Average Expression	t	P-value	Adjusted p-value	Globally adjusted p-value
FCGR3A	NM_000569.6	-1.13183	7.73139	-4.44294	3.47248e-05	0.0469498	0.0152276
LOC646508	XM_937570.1	-1.04644	7.87326	-4.05352	0.000135626	0.0502958	0.0320707
LOC642377	XM_925906.1	-1.03262	8.39865	-4.39816	4.07368e-05	0.0469498	0.016933
CMTM3	NM_181553.1	-1.00939	7.88644	-4.50174	2.81242e-05	0.0469498	0.0132787
MEGF10	NM_032446.1	-1.00338	6.66678	-4.42076	3.75867e-05	0.0469498	0.016007
DNA2	NM_001080449.1	-0.940785	7.16859	-3.97168	0.000179163	0.0565356	0.0369485
GMPPB	NM_013334.2	-0.921862	6.16182	-4.24544	6.98255e-05	0.0479347	0.0229317
GPR175	NM_016372.1	-0.910241	10.7692	-3.98243	0.000172756	0.0563964	0.0360529
BDNF	NM_001709.3	-0.909383	5.98418	-4.50161	2.81381e-05	0.0469498	0.0132787
ACTRT1	NM_138289.2	-0.902492	8.51365	-3.88265	0.000241719	0.0587951	0.0422951
DDIT4	NM_019058.2	-0.901199	7.568	-5.96476	1.06894e-07	0.00139984	0.000228545
SPRYD3	NM_032840.1	-0.876728	10.9602	-4.08079	0.000123533	0.0482904	0.0307407
ATP6AP1L	NM_001017971.1	-0.845739	6.25991	-4.35412	4.76295e-05	0.0469498	0.0186886
	BM983604	-0.835886	6.63586	-3.91292	0.000218404	0.0587951	0.0408587
FGF23	NM_020638.2	-0.822235	6.16971	-3.92957	0.000206516	0.0587951	0.0403204
MED1	NM_004774.3	-0.810117	7.20655	-4.27171	6.36839e-05	0.0479347	0.0222063
LOC100130623	XM_001713846.1	-0.798035	6.57005	-4.02088	0.000151604	0.0527647	0.0340828
UBXN6	NM_025241.1	-0.794779	9.41751	-3.8575	0.00026289	0.0587951	0.0438557
PMEPA1	NM_199169.1	-0.790872	6.23352	-4.01299	0.000155728	0.0529699	0.0342746
AMAC1L3	NM_001102614.1	-0.737059	6.32038	-3.79341	0.00032517	0.0611004	0.0488753
LOC100132266	XR_036854.1	-0.730559	5.88586	-4.2389	7.14398e-05	0.0479347	0.0230876
	BX111983	-0.719583	5.62164	-4.58978	2.04647e-05	0.044666	0.0111224
DPF1	NM_004647.1	-0.714735	5.51252	-4.25149	6.83616e-05	0.0479347	0.0227237
LOC653720	XM_935303.1	-0.703944	5.64226	-4.26723	6.46926e-05	0.0479347	0.0222943
FKBP5	NM_004117.2	-0.692681	8.95755	-5.67777	3.32049e-07	0.00230448	0.000535181
IRF3	NM_001571.2	-0.681627	8.39592	-4.12759	0.000105158	0.0479347	0.0284672
SLC25A39	NM_016016.1	-0.664502	12.6607	-3.88251	0.000241827	0.0587951	0.0422951
ATP1A3	NM_152296.3	-0.664375	5.55173	-4.11527	0.000109724	0.0479347	0.0290281
SEPT5	NM_002688.4	-0.657547	10.9933	-3.90787	0.000222139	0.0587951	0.0412627
LOC388458	XM_371106.4	-0.653526	5.29694	-3.88946	0.000236272	0.0587951	0.0418121
LOC652389	XM_941825.1	-0.653363	5.17953	-4.2644	6.53381e-05	0.0479347	0.0222967
LOC158381	NM_001029857.2	-0.650226	5.29834	-3.80874	0.000309104	0.0599042	0.0475823
GUK1	NM_000858.4	-0.649459	10.9996	-3.78805	0.000330974	0.061479	0.0493934
PTK6	NM_005975.2	-0.644706	5.26394	-3.87854	0.000245063	0.0587951	0.0426474
PRDM9	NM_020227.2	-0.617202	5.50455	-3.86828	0.000253608	0.0587951	0.0434134
RFX5	NM_000449.3	-0.607326	5.55648	-4.31063	5.55389e-05	0.0479347	0.0206429
PSENEN	NM_172341.1	-0.603548	6.97466	-3.89157	0.000234614	0.0587951	0.0415889
LYL1	NM_005583.3	-0.595097	10.9033	-3.86398	0.00025727	0.0587951	0.0436283
LOC646067	XM_933376.1	-0.589841	5.16308	-4.36939	4.51201e-05	0.0469498	0.0179052
PRR5	NM_001017530.1	-0.581113	7.10977	-3.92899	0.000206923	0.0587951	0.0403204
KCNJ10	NM_002241.3	-0.563505	6.23792	-3.8604	0.000260361	0.0587951	0.0437176
GFRA4	NM_145762.2	-0.561384	5.06301	-4.18062	8.75256e-05	0.0479347	0.0258297
ZNF580	NM_207115.1	-0.552659	5.24784	-3.92513	0.000209622	0.0587951	0.0403495
LOC729225	XM_001132865.1	-0.526742	5.01871	-4.25529	6.74591e-05	0.0479347	0.0226515
C19orf22	NM_138774.2	-0.50756	12.0044	-3.94616	0.000195289	0.0587951	0.0392692
CRLF2	XM_001133960.1	-0.507445	5.05432	-4.24351	7.02967e-05	0.0479347	0.0229426
TSC22D3	NM_004089.3	-0.49345	10.2467	-4.12043	0.000107788	0.0479347	0.0288068
OR51D1	NM_001004751.1	-0.487768	4.91464	-3.80639	0.000311516	0.0599042	0.0475823
IGHMBP2	NM_002180.2	-0.46633	4.90515	-5.01408	4.26488e-06	0.0159574	0.00369261
RGS10	NM_001005339.1	-0.452249	9.84643	-4.15309	9.62881e-05	0.0479347	0.0272636
RELL1	NM_001085400.1	-0.441372	8.88897	-3.84353	0.000275398	0.0591013	0.044801
	BX451947	-0.441271	5.10291	-3.82501	0.000292873	0.0597672	0.0463483
UBB	NM_018955.2	-0.440431	12.9835	-3.88342	0.000241097	0.0587951	0.0422951
SAP30	NM_003864.3	-0.432899	6.79136	-3.85554	0.000264606	0.0587951	0.043857
HOXB6	NM_018952.4	-0.427743	5.17121	-3.89631	0.000230911	0.0587951	0.0414577
C12orf10	NM_021640.3	-0.422115	8.08415	-4.1931	8.3809e-05	0.0479347	0.0254142
B4GALT3	NM_003779.2	-0.417153	7.92125	-3.80646	0.000311444	0.0599042	0.0475823
PTPN7	NM_080588.1	-0.413647	6.72765	-4.13113	0.000103882	0.0479347	0.0283238
LOC644482	XM_927612.1	-0.391599	5.68703	-4.0535	0.000135635	0.0502958	0.0320707
FAM10A4	NR_002183.1	-0.368106	8.61164	-4.4883	2.95163e-05	0.0469498	0.0136825
UBL4A	NM_014235.3	-0.361054	6.80648	-4.42408	3.71442e-05	0.0469498	0.0158831
LSP1	NM_001013253.1	-0.35748	4.70143	-4.25357	6.78659e-05	0.0479347	0.0227153
HRH1	NM_000861.2	-0.353937	5.00411	-3.89533	0.000231677	0.0587951	0.0414577
LOC391370	XM_372926.5	-0.350814	12.4849	-4.69016	1.41951e-05	0.0400464	0.00854673
DDX19-DDX19L	NM_001015047.1	-0.347742	4.97967	-3.88167	0.000242515	0.0587951	0.0423447
LOC728244	XR_018431.1	-0.329749	12.1521	-4.04754	0.000138429	0.0503554	0.0324437
LOC727899	XM_001125912.1	-0.329301	5.34763	-3.85874	0.000261804	0.0587951	0.0437442
	BU507485	-0.318955	4.64704	-3.8999	0.000228151	0.0587951	0.0414577
SGCA	NM_000023.1	-0.318247	4.62441	-4.27015	6.40335e-05	0.0479347	0.0222063
SLC39A13	NM_152264.2	-0.309613	4.59012	-4.05197	0.000136345	0.0502958	0.0320989
PDRG1	NM_030815.2	-0.308528	6.38136	-3.79208	0.000326603	0.0611004	0.0489502
ITPRIPL1	NM_001008949.1	-0.297101	4.60856	-4.13903	0.000101087	0.0479347	0.0281016
ART1	NM_004314.1	-0.280983	4.89093	-3.91959	0.000213568	0.0587951	0.0406066
C3orf37	NM_020187.2	-0.275547	7.12103	-4.21812	7.68155e-05	0.0479347	0.0240763
	AA722181	-0.268383	4.48533	-3.854	0.000265968	0.0587951	0.043857
	DB338144	-0.252612	4.58015	-3.81568	0.000302073	0.0599042	0.0471629
LOC642252	XM_930670.1	-0.245376	4.61523	-3.80691	0.000310978	0.0599042	0.0475823
TBC1D21	NM_153356.1	-0.233341	4.41949	-4.59316	2.02151e-05	0.044666	0.011088
LOC401019	NM_001080831.1	-0.203201	13.1767	-3.82974	0.000288315	0.0597672	0.0460443
MEGF8	NM_001410.2	-0.186297	4.44863	-3.84141	0.00027735	0.0591013	0.0449773
C1QTNF2	NM_031908.4	-0.155609	4.33589	-4.18811	8.52757e-05	0.0479347	0.0255392
EXOG	NM_005107.2	-0.133796	4.31403	-3.93965	0.000199626	0.0587951	0.0397705
AP1M2	NM_005498.3	0.152847	4.39354	4.13248	0.000103398	0.0479347	0.0282829
SLC4A4	NM_003759.2	0.166597	4.37664	3.81974	0.000298042	0.0599042	0.0468127
	BG190158	0.167646	4.43654	3.80639	0.000311512	0.0599042	0.0475823
MIR25	NR_029498.1	0.1878	4.40317	3.92713	0.000208216	0.0587951	0.0403208
LOC653559	XM_928061.1	0.213643	4.36028	4.16274	9.31236e-05	0.0479347	0.0266557
CREB1	NM_004379.3	0.222264	4.46575	4.0862	0.00012126	0.04812	0.0304645
LOC441554	XM_942190.1	0.233423	4.46265	4.16989	9.08451e-05	0.0479347	0.0263558
KIAA2026	NM_001017969.2	0.248586	4.60056	4.04258	0.00014079	0.0505128	0.0327045
CIAO1	NM_004804.2	0.281622	8.83522	3.87199	0.000250485	0.0587951	0.0432319
ATG3	NM_022488.3	0.302009	8.07547	3.85268	0.000267138	0.0587951	0.0439348
OTP	NM_032109.2	0.309038	4.78636	3.90189	0.000226638	0.0587951	0.0414577
SPTY2D1	NM_194285.2	0.316654	4.60094	3.99252	0.000166949	0.0553488	0.0353338
KRR1	NM_007043.6	0.319608	4.7012	3.8733	0.000249393	0.0587951	0.0431145
ZFYVE27	NM_001002262.1	0.320882	4.52274	5.22334	1.92949e-06	0.010107	0.00208392
UFSP2	NM_018359.1	0.326285	5.74693	4.19592	8.29922e-05	0.0479347	0.025275
LYPLAL1	NM_138794.1	0.33493	7.51742	4.10035	0.000115503	0.0480182	0.0295136
NFKBIZ	NM_001005474.1	0.357381	9.00376	3.84119	0.000277555	0.0591013	0.0449773
TAF15	NM_003487.2	0.359204	5.74568	3.8953	0.000231701	0.0587951	0.0414577
CD1C	NM_001765.2	0.360176	5.03826	4.35105	4.81498e-05	0.0469498	0.0188223
SLU7	NM_006425.4	0.363673	6.4223	3.97901	0.000174769	0.0563964	0.0363446
RAPSN	NM_005055.3	0.364819	4.70544	4.11831	0.000108581	0.0479347	0.028925
SHFM1	NM_006304.1	0.395975	7.24054	4.13806	0.000101424	0.0479347	0.0281016
RPN2	NM_002951.2	0.400689	6.22333	3.93592	0.000202148	0.0587951	0.0398829
PTPRO	NM_030671.1	0.415083	4.85878	3.92769	0.000207829	0.0587951	0.0403204
LOC728877	XR_041759.1	0.438608	6.88583	4.40336	3.99897e-05	0.0469498	0.0167786
RAB18	NM_021252.3	0.438995	5.25253	4.11035	0.000111598	0.0479347	0.0290947
CCR2	NM_000648.2	0.486859	5.15419	4.01798	0.00015311	0.0527647	0.0342051
MYOF	NM_013451.3	0.492983	5.3253	4.05289	0.000135919	0.0502958	0.0320707
MCART1	NM_033412.1	0.553649	11.6471	3.85006	0.000269483	0.0588169	0.044119
C7orf38	NM_145111.2	0.566549	5.60339	3.82831	0.000289685	0.0597672	0.0461926
IPP	NM_005897.1	0.591224	5.93174	4.09369	0.000118181	0.04812	0.0299784
PHAX	NM_032177.2	0.605057	5.19937	4.34958	4.84e-05	0.0469498	0.0188497
FUT6	NM_000150.2	0.635403	5.44156	4.37877	4.36426e-05	0.0469498	0.0175179
LOC100132391	XM_001716455.1	0.63906	10.96	3.83443	0.000283864	0.0597672	0.0454721
LOC100131989	XM_001725073.1	0.67625	9.07397	3.89825	0.000229416	0.0587951	0.0414577
HCG2P7	NR_001318.1	0.684615	11.4245	4.08977	0.000119783	0.04812	0.0302522
PTGR2	NM_152444.1	0.833176	7.90161	3.82347	0.000294375	0.0597672	0.0465157
UPF1	NM_002911.3							-0.433348	6.4521	-6.05939	7.33288e-08	8.00232e-05	0.000170716
DVL3	NM_004423.3							-0.424346	6.39174	-5.78513	2.17685e-07	0.000190046	0.000386535
CREBBP	NM_001079846.1							-0.530793	8.64705	-5.27227	1.60023e-06	0.000979344	0.00185107
RBMX2	NM_016024.1							0.629061	5.73575	5.27102	1.60787e-06	0.000979344	0.00185107
LOC100130233	XR_038429.1							0.30493	4.46607	5.23809	1.8238e-06	0.00106149	0.00201125
LOC442270	XR_017483.2							0.764735	6.38605	5.20295	2.08561e-06	0.00118748	0.00222956
FLII	NM_002018.2							-0.41239	6.65066	-5.13346	2.71664e-06	0.00148232	0.00276316
LOC100129982	XR_038049.1							0.453225	5.84387	5.08204	3.30077e-06	0.00172901	0.00317249
LOC648099	XM_937154.1							0.499073	5.00603	5.06112	3.57212e-06	0.00176523	0.00331176
NDRG3	NM_022477.2							-0.398642	5.97306	-5.04132	3.8491e-06	0.00179246	0.00341735
LOC645157	XR_016770.2							0.727311	9.05778	4.99024	4.6645e-06	0.00200594	0.00396962
TBC1D22A	NM_014346.1							-0.428005	5.90819	-4.98532	4.75149e-06	0.00200594	0.00398029
LOC654201	XM_940913.1							0.379947	4.54205	4.98122	4.8251e-06	0.00200594	0.00398029
LOC729342	XR_015513.2							0.600552	5.98751	4.93972	5.63667e-06	0.00220951	0.00445224
TAZ	NM_181314.1							0.474063	5.00176	4.93898	5.65221e-06	0.00220951	0.00445224
C14orf43	NM_194278.3							-0.399317	5.51266	-4.86847	7.35207e-06	0.0026212	0.00535087
LAMP1	NM_005561.2							-0.401276	9.63954	-4.8665	7.40594e-06	0.0026212	0.00535087
SNORD13	NR_003041.1							0.784592	6.25343	4.83965	8.18242e-06	0.00274751	0.00560277
YWHAZ	NM_003406.2							-0.312338	11.2325	-4.82757	8.55737e-06	0.00283704	0.00582146
DPP8	NM_017743.4							-0.321241	7.18019	-4.8013	9.43117e-06	0.00308765	0.00629
CAPZA1	NM_006135.1							0.595633	7.65729	4.79566	9.62982e-06	0.00311376	0.00634502
CRB3	NM_139161.2							0.482461	5.10511	4.76799	1.06649e-05	0.00337944	0.00690233
ARF3	NM_001659.1							-0.465209	7.79483	-4.76686	1.07095e-05	0.00337944	0.00690233
HS3ST6	NM_001009606.2							0.46625	4.61413	4.76247	1.08843e-05	0.00339369	0.00691078
LOC100132804	XR_039272.1							0.449189	5.16447	4.72433	1.25235e-05	0.00384405	0.00785639
LOC202227	XR_018309.1							0.325914	4.66329	4.69745	1.38214e-05	0.0041136	0.00846775
ATP11C	NM_001010986.1							0.433514	5.25662	4.67007	1.52777e-05	0.00444597	0.00899919
MRPL15	NM_014175.2							0.370961	6.873	4.66388	1.5627e-05	0.00447914	0.00914607
GIMAP2	NM_015660.2							0.635541	8.05201	4.66202	1.57337e-05	0.00447914	0.00915736
MYST3	NM_006766.2							-0.451996	9.20968	-4.63502	1.73615e-05	0.00479265	0.00984436
SORL1	NM_003105.3							-0.546389	10.3699	-4.6252	1.79938e-05	0.00490911	0.0100807
LOC401397	XM_001132317.1							0.426205	6.63303	4.60423	1.94193e-05	0.00524342	0.0108215
	BX115170							0.181569	4.37617	4.58944	2.04902e-05	0.00540477	0.0111224
LOC100130775	XR_042325.1							1.13269	6.47161	4.58008	2.11969e-05	0.00540477	0.0111568
CICK0721Q.1	NM_001080858.1							0.256051	4.50899	4.57976	2.12217e-05	0.00540477	0.0111568
LOC100128410	XR_037117.1							0.39877	6.38504	4.57933	2.1255e-05	0.00540477	0.0111568
MTMR3	NM_153050.1							-0.461118	6.25984	-4.559	2.28776e-05	0.00571498	0.0117661
CSNK1G1	NM_022048.2							0.199169	4.42117	4.55859	2.29114e-05	0.00571498	0.0117661
ARHGAP1	NM_004308.2							-0.352227	8.61605	-4.54886	2.37316e-05	0.00586372	0.012069
PRDX4	NM_006406.1							0.483273	7.08863	4.53972	2.45277e-05	0.0060038	0.0124136
STK4	NM_006282.2							-0.318098	11.0722	-4.53198	2.52231e-05	0.00611683	0.0125235
LOC387753	XM_001724792.1							0.643087	6.04075	4.52014	2.63225e-05	0.0063249	0.0130078
BRIX1	NM_018321.3							0.376355	5.79086	4.50876	2.74237e-05	0.00641298	0.0131188
RIC8A	NM_021932.4							-0.278298	7.88058	-4.49806	2.84996e-05	0.00660559	0.0133314
	BM668860							-0.460636	6.79319	-4.49247	2.90771e-05	0.00668033	0.0135388
MYH9	NM_002473.3							-0.568326	10.9154	-4.48076	3.03264e-05	0.00690677	0.0139961
ARID3A	NM_005224.2							-0.478755	8.10684	-4.47034	3.14802e-05	0.00710774	0.0144017
LASP1	NM_006148.1							-0.489522	10.9954	-4.46551	3.20302e-05	0.0071701	0.0145604
LOC390876	XM_372704.4							0.586772	4.83372	4.45141	3.36887e-05	0.00745904	0.0150827
GALNT10	NM_017540.3							-0.369673	6.00988	-4.44173	3.48755e-05	0.00745904	0.0152276
LOC728179	XR_015445.2							0.235607	4.42721	4.41019	3.90296e-05	0.00817779	0.0164875
IER3IP1	NM_016097.3							0.444821	6.31858	4.39456	4.12617e-05	0.00843607	0.0170187
LOC653158	XM_926814.1							-0.502228	6.86996	-4.3926	4.15506e-05	0.00843607	0.0170706
RALY	NM_007367.2							-0.363402	7.171	-4.38753	4.23064e-05	0.00852343	0.017179
RNASEH2B	NM_024570.1							0.373938	7.76708	4.38103	4.32938e-05	0.00865578	0.0174447
VPS8	NM_015303.3							-0.346961	7.25002	-4.33838	5.03571e-05	0.00986285	0.0195073
SNX14	NM_020468.2							0.328004	4.67396	4.33779	5.04609e-05	0.00986285	0.0195073
LOC388621	XM_941195.2							0.546648	10.5378	4.31255	5.51646e-05	0.0103663	0.0206429
LOC646688	XR_038043.1							0.417117	10.1714	4.30926	5.58071e-05	0.0103663	0.0206593
ARPC4	NM_001024959.1							-0.279008	9.84052	-4.29762	5.81417e-05	0.0106307	0.0212615
LOC100131866	XR_038146.1							0.457702	7.8666	4.29507	5.86671e-05	0.0106307	0.0212615
RNF7	NM_183063.1							0.286002	4.65274	4.29398	5.88926e-05	0.0106307	0.0212615
LOC653537	XM_930445.1							0.196454	4.4025	4.29258	5.9183e-05	0.0106307	0.0212615
LOC649214	XM_945231.1							0.181422	4.34047	4.27658	6.26052e-05	0.0108827	0.0220576
BRE	NM_199191.1							-0.306947	6.71294	-4.27634	6.26572e-05	0.0108827	0.0220576
LOC100130604	XM_001722521.1							0.620991	5.8419	4.27102	6.3838e-05	0.010928	0.0222063
MYH9	NM_002473.3							-0.496159	10.7881	-4.26581	6.50156e-05	0.0110573	0.0222967
SEC16A	NM_014866.1							-0.349693	7.8514	-4.26107	6.61054e-05	0.0110985	0.0223402
	BX118075							0.180783	4.39374	4.25701	6.70516e-05	0.0111857	0.0225871
LOC729332	XM_001133570.1							0.244226	4.42976	4.25046	6.86089e-05	0.0113261	0.0227237
LOC100130750	XR_039558.1							0.382611	4.96672	4.2417	7.07446e-05	0.0115804	0.023017
MGC61598	XM_939432.1							0.354634	4.9023	4.23641	7.20633e-05	0.011723	0.0230876
PLA2G3	NM_015715.3							0.199014	4.35814	4.23425	7.26099e-05	0.0117391	0.0231918
SEC23B	NM_032985.4							-0.325297	7.53742	-4.2275	7.43434e-05	0.0119456	0.0235302
IL17REL	NM_001001694.1							0.696937	5.12695	4.22402	7.52523e-05	0.0120179	0.0237462
ADD1	NM_176801.1							-0.323687	10.4969	-4.2068	7.99085e-05	0.0126202	0.0247192
CTCF	NM_006565.2							-0.324827	6.81934	-4.20651	7.99875e-05	0.0126202	0.0247192
RPRC1	NM_018067.2							-0.402947	10.1991	-4.20373	8.07648e-05	0.0126665	0.0247405
	AA694065							-0.311037	4.77082	-4.19095	8.44389e-05	0.0131639	0.02542
CACNA1S	NM_000069.1							-0.385789	5.13543	-4.1877	8.53974e-05	0.0132253	0.0255392
LOC388076	XM_001722259.1							0.599996	9.34926	4.18514	8.61611e-05	0.0132253	0.0256437
LOC646438	XR_042384.1							0.180488	4.41237	4.18339	8.66864e-05	0.0132253	0.0257034
CAP1	NM_006367.2							-0.328202	11.9919	-4.18284	8.68524e-05	0.0132253	0.0257034
	BX111162							-0.572956	8.01322	-4.17335	8.97601e-05	0.013483	0.0263407
MAST3	NM_015016.1							-0.453957	8.37405	-4.17101	9.04927e-05	0.013483	0.0263558
NRSN2	NM_024958.1							0.596967	5.62913	4.171	9.04946e-05	0.013483	0.0263558
MIR488	NR_030163.1							0.290495	4.76481	4.15655	9.51431e-05	0.0139994	0.0270124
LOC648343	XR_018327.1							0.799999	5.96057	4.14709	9.83085e-05	0.0143404	0.0276811
HMGB1L1	NM_001008735.1							0.447809	7.0164	4.14637	9.85555e-05	0.0143404	0.0276811
GUCA2A	NM_033553.2							0.741826	5.37896	4.13932	0.000100987	0.014613	0.0281016
	AK092218							-0.271426	5.59692	-4.13554	0.000102312	0.0147233	0.0281327
ACTB	NM_001101.2							-0.516051	12.6078	-4.12921	0.000104571	0.0149663	0.0283816
LOC643665	XM_931729.2							0.815903	6.74885	4.12561	0.000105878	0.0149902	0.0285161
	W25998							-0.383373	5.15328	-4.12257	0.000106995	0.0150266	0.0287416
	AL833381							-0.309918	6.63497	-4.12178	0.000107288	0.0150266	0.0287466
LOC391825	XR_018378.2							0.506796	6.77025	4.11075	0.000111444	0.0153623	0.0290947
SAP130	NM_024545.2							-0.327216	6.61142	-4.10604	0.000113266	0.0154362	0.029359
KRT75	NM_004693.2							0.327683	4.63019	4.10551	0.000113471	0.0154362	0.029359
LOC388339	XM_942039.3							0.529384	9.47863	4.10401	0.000114061	0.0154362	0.029359
RABGEF1	NM_014504.1							-0.308178	5.50641	-4.1033	0.000114338	0.0154362	0.029359
SEC15L2	XM_945918.1							0.22635	4.45175	4.09702	0.000116834	0.0156923	0.029781
EID3	NM_001008394.1							0.339845	4.78646	4.09437	0.000117905	0.0157554	0.0299784
MAPK8IP2	NM_016431.3							0.35826	4.72944	4.08964	0.000119837	0.0159323	0.0302522
SPEN	NM_015001.2							-0.307348	8.29788	-4.08191	0.00012306	0.016264	0.0306958
LOC402677	XM_943039.1							0.286476	4.51807	4.07884	0.000124362	0.016264	0.0308403
MRP63	NM_024026.4							0.705689	7.47641	4.07777	0.000124816	0.016264	0.0308403
LOC100129599	XM_001724539.1							0.815021	7.2592	4.07278	0.000126972	0.016463	0.0310797
LOC401640	XR_017380.2							0.378703	6.29132	4.06356	0.000131047	0.0169077	0.0317801
LOC137107	XM_940214.1							0.449246	5.59517	4.05918	0.000133024	0.0170786	0.0320372
SRRM1	NM_005839.3							-0.23932	9.12876	-4.05648	0.000134261	0.0170839	0.0320707
C4orf16	NM_018569.2							0.320056	4.58304	4.04791	0.000138251	0.0174083	0.0324437
DPF2	NM_006268.3							-0.30004	8.32821	-4.04576	0.000139273	0.0174531	0.0324962
RUNX1T1	NM_175635.1							0.289553	4.58486	4.04108	0.000141515	0.0176497	0.0328002
RASSF5	NM_182665.2							-0.37131	5.88525	-4.03741	0.000143299	0.0177874	0.0330674
LOC100132863	XR_036905.1							0.464853	8.9427	4.03468	0.00014464	0.0178121	0.0332805
GCLM	NM_002061.2							0.654934	6.57632	4.03424	0.000144858	0.0178121	0.0332805
HGS	NM_004712.3							-0.278691	8.70091	-4.02944	0.000147245	0.0180209	0.0336772
ZNF341	NM_032819.3							-0.322242	5.66771	-4.02641	0.000148775	0.0181236	0.0338098
UBE1	NM_003334.2							-0.415545	8.12533	-4.0233	0.00015036	0.0181478	0.0338759
LOC391532	XR_017653.1							0.426441	6.86005	4.01794	0.000153127	0.0181898	0.0342051
ATP6V1B2	NM_001693.3							-0.406876	11.2835	-4.01695	0.000153644	0.0181898	0.0342092
CBL	NM_005188.2							-0.466947	6.92869	-4.01486	0.000154743	0.0181898	0.0342525
ACLY	NM_001096.2							-0.319329	7.08015	-4.0138	0.000155301	0.0181898	0.0342525
TMEM106B	NM_018374.2							0.519893	5.96967	4.0069	0.000158988	0.0181898	0.0345977
SCGN	NM_006998.3							0.580165	4.8447	4.00396	0.000160584	0.0181898	0.0345977
HLA-C	NM_002117.4							0.982387	5.12257	4.00374	0.000160706	0.0181898	0.0345977
BAT2D1	NM_015172.3							-0.300888	8.2509	-4.00322	0.000160993	0.0181898	0.0345977
LOC402342	XR_016922.2							0.219619	4.49207	4.00318	0.00016101	0.0181898	0.0345977
CD48	NM_001778.2							0.363524	10.2536	4.00301	0.000161106	0.0181898	0.0345977
ARAP1	NM_001040118.2							-0.446689	7.14604	-4.00281	0.000161216	0.0181898	0.0345977
ATAD1	NM_032810.2							0.461871	5.75125	4.00198	0.000161667	0.0181898	0.0345977
HCN2	NM_001194.2							0.1592	4.31799	4.00193	0.000161695	0.0181898	0.0345977
LOC100131205	XM_001720494.1							0.578774	10.3335	3.99818	0.000163768	0.0183301	0.0348719
HNRNPK	NM_031263.2							-0.348532	9.57886	-3.99606	0.000164952	0.0183841	0.0350528
TAF4	NM_003185.3							-0.347891	7.1902	-3.99005	0.000168352	0.0185582	0.0354767
HIST3H3	NM_003493.2							0.2089	4.40663	3.98954	0.00016864	0.0185582	0.0354767
PRKACG	NM_002732.2							0.275765	4.50001	3.98648	0.000170403	0.0186737	0.0357042
ANTXR2	NM_058172.3							-0.367195	8.606	-3.97888	0.000174847	0.0190746	0.0363446
MSN	NM_002444.2							-0.434134	10.687	-3.97775	0.000175517	0.0190746	0.0364117
SPINK2	NM_021114.2							0.26193	4.5578	3.96777	0.000181546	0.0196312	0.0373664
ACD	NM_022914.2							-0.318062	6.05359	-3.96363	0.000184103	0.0197546	0.0377445
LOC728026	XM_001126659.2							0.52675	8.63924	3.96253	0.000184792	0.0197546	0.0378116
LOC728620	XR_037241.1							0.371237	6.32984	3.95435	0.000189966	0.0201924	0.038719
CLASP1	NM_015282.1							-0.258204	6.48598	-3.95174	0.00019165	0.0202399	0.0389108
RXRG	NM_006917.3							0.462611	5.21524	3.94376	0.000196878	0.0205436	0.0394374
ADRBK1	NM_001619.3							-0.263491	10.905	-3.94026	0.000199216	0.0206432	0.0397705
ACO2	NM_001098.2							-0.30491	6.31511	-3.93941	0.000199783	0.0206432	0.0397705
SH2D3C	NM_170600.1							-0.325986	8.0285	-3.9311	0.000205457	0.021098	0.0403204
LOC646106	XM_929066.1							-0.260176	4.56577	-3.93	0.000206219	0.021098	0.0403204
LOC646214	XR_016124.1							-0.398491	7.62227	-3.92876	0.000207079	0.0211035	0.0403204
MGC4677	XM_939115.1							-0.44561	5.10489	-3.92422	0.000210265	0.0212653	0.0403495
KRTAP10-2	NM_198693.2							0.353331	4.89348	3.92419	0.00021029	0.0212653	0.0403495
	CB049834							0.275769	4.62599	3.91974	0.000213454	0.0214303	0.0406066
SF3B2	NM_006842.2							-0.315929	7.56149	-3.9196	0.000213559	0.0214303	0.0406066
ADRA2C	XM_001128592.1							1.00059	7.89866	3.91676	0.000215604	0.0214827	0.04071
LOC100131672	XR_039068.1							0.793057	7.72534	3.913	0.000218343	0.0215495	0.0408587
HARS2	NM_012208.2							-0.207506	8.34166	-3.91117	0.000219692	0.0215495	0.0410263
SNTA1	NM_003098.2							0.332668	5.6402	3.91007	0.000220506	0.0215495	0.0410321
FAM89A	XM_939093.1							0.345392	6.15368	3.90676	0.000222966	0.021709	0.0413431
WDR1	NM_005112.4							-0.256557	10.59	-3.905	0.000224283	0.0217247	0.0414577
LOC441550	XR_038097.1							0.534839	6.93351	3.90359	0.000225348	0.0217247	0.0414577
RCSD1	NM_052862.2							-0.320467	7.73162	-3.90002	0.000228059	0.0217247	0.0414577
LOC652839	XM_942534.1							0.538359	5.22867	3.89988	0.000228169	0.0217247	0.0414577
SFRS11	NM_004768.2							0.434995	7.13612	3.89635	0.000230886	0.0217247	0.0414577
ARHGAP30	NM_001025598.1							-0.441804	7.31851	-3.8954	0.000231617	0.0217247	0.0414577
STX2	NM_194356.1							-0.394965	5.19489	-3.89481	0.000232075	0.0217247	0.0414577
LOC100134273	XM_001724343.1							0.782102	7.46481	3.8946	0.000232239	0.0217247	0.0414577
RAB5B	NM_002868.2							-0.231089	9.96623	-3.89415	0.000232594	0.0217247	0.0414577
FSTL4	NM_015082.1							0.525944	5.32782	3.89358	0.000233039	0.0217247	0.0414577
PHLDB1	NM_015157.1							0.780314	6.11931	3.89352	0.000233082	0.0217247	0.0414577
LOC653464	XM_209227.7							0.452359	5.02869	3.87462	0.000248292	0.0229252	0.0430463
GBA	NM_001005742.1							-0.437164	6.55619	-3.87426	0.000248587	0.0229252	0.0430463
ATP6AP1	NM_001183.4							-0.389976	9.72084	-3.87044	0.000251782	0.0230575	0.0432422
LAPTM5	NM_006762.1							-0.279453	10.1792	-3.86765	0.000254141	0.0231542	0.0434337
ZFP106	NM_022473.1							-0.399191	8.12778	-3.86601	0.000255533	0.0231542	0.0435678
LOC442232	XR_016559.1							0.635334	5.08797	3.86575	0.000255758	0.0231542	0.0435678
LOC731640	XM_001133089.1							0.513698	10.0266	3.86306	0.00025806	0.0231542	0.0436283
SYP	NM_003179.2							0.212782	4.40266	3.86194	0.000259028	0.0231542	0.0436283
MTX2	NM_006554.3							0.341693	6.40949	3.85557	0.000264585	0.023479	0.043857
PGD	NM_002631.2							-0.495961	9.61639	-3.85379	0.000266157	0.023479	0.043857
UBA1	NM_003334.3							-0.381897	8.89439	-3.85369	0.000266247	0.023479	0.043857
SNORD3D	NR_006882.1							0.527084	4.90189	3.85193	0.000267809	0.0235375	0.0439761
LOC644029	XR_017397.1							0.39969	7.08283	3.84998	0.000269558	0.0235669	0.044119
RPS18	NM_022551.2							0.466484	10.785	3.84955	0.000269943	0.0235669	0.044119
FAM162A	NM_014367.3							0.346631	6.52462	3.84822	0.000271134	0.0235923	0.0442389
OR52D1	NM_001005163.1							0.403768	4.66347	3.84049	0.0002782	0.0241269	0.0449773
LOC100130070	XM_001723889.1							0.954679	8.50618	3.83796	0.000280547	0.0242502	0.0451896
GRK6	NM_002082.2							-0.309733	6.08068	-3.83573	0.00028264	0.0243293	0.0454148
MLL4	NM_014727.1							-0.298518	7.15384	-3.835	0.00028332	0.0243293	0.0454545
LOC100129379	XR_039592.1							0.738167	9.89462	3.82994	0.000288122	0.0246608	0.0460443
ARF1	NM_001024228.1							-0.319663	5.9938	-3.82255	0.000295279	0.0251911	0.0465883
HDGF2	NM_001001520.1							-0.368554	5.30588	-3.8177	0.000300059	0.0255158	0.0470302
NR2F2	NM_021005.2							0.305951	4.81269	3.81607	0.000301691	0.0255715	0.0471629
LOC387791	XR_037721.1							0.393042	7.56114	3.81174	0.000306049	0.0257855	0.0474685
FBXL18	NM_024963.4							-0.282664	6.82535	-3.8116	0.000306185	0.0257855	0.0474685
LOC728533	XR_015610.2							-0.266155	9.87904	-3.80568	0.000312244	0.0261495	0.0475823
FOXJ3	NM_014947.3							-0.224804	8.26677	-3.80543	0.000312504	0.0261495	0.0475823
	AI023810							-0.2423	4.46498	-3.8037	0.000314297	0.0262157	0.0475823
LOC646365	XM_933558.1							0.134819	4.36229	3.79584	0.000322576	0.0268209	0.0486425
LOC646562	XM_933700.1							0.696807	5.76421	3.78894	0.000330005	0.0272655	0.0493896
BANF2	NM_001014977.2							0.365333	4.67249	3.78704	0.000332076	0.0273503	0.0494324
C14orf82	XM_944991.1							0.739088	5.93303	3.78548	0.000333798	0.027398	0.0496029
SUMO1	NM_003352.4							0.410887	5.91135	3.78453	0.000334841	0.027398	0.0496874
SON	NM_138927.1							-0.328117	6.06856	-3.78276	0.000336803	0.027398	0.0498956
ENSA	NM_207168.1							0.299241	6.83	3.78241	0.000337197	0.027398	0.0498956
STK24	NM_003576.3							-0.232188	10.1571	-3.78179	0.000337886	0.027398	0.049927
LOC146053	XM_933251.1													0.218945	4.3571	5.43176	8.6594e-07	0.000885208	0.00113399
RNU4-2	NR_003137.2													0.765692	5.51097	5.30704	1.40047e-06	0.00130999	0.00168643
MPI	NM_002435.1													0.357684	4.78673	4.58229	2.10277e-05	0.0110635	0.0111568
LOC643007	XM_938089.2													0.693727	5.19212	4.57876	2.12989e-05	0.0110635	0.0111568
AMDHD2	NM_015944.2													-0.466907	5.1906	-4.50165	2.81342e-05	0.0130975	0.0132787
MAEA	NM_005882.3													-0.470595	7.15561	-4.46486	3.21049e-05	0.0144976	0.0145604
GTF2IP1	NR_002206.1													-0.649306	6.97493	-4.39033	4.18863e-05	0.0179627	0.0170746
ATG4B	NM_178326.2													-0.452104	6.65411	-4.33532	5.09043e-05	0.0208318	0.0196064
	BX095709													0.292347	4.64547	4.29711	5.8246e-05	0.0231139	0.0212615
PGAM1	NM_002629.2													-0.430109	7.28482	-4.2693	6.42253e-05	0.0247371	0.0222063
LOC729484	XR_039116.1													0.415136	4.72062	4.24408	7.01563e-05	0.0261456	0.0229426
LOC441073	XR_018937.2													0.816364	5.41125	4.24008	7.11459e-05	0.0261456	0.0230759
LOC644019	XM_933170.1													-0.270305	4.65121	-4.23716	7.18752e-05	0.0261456	0.0230876
LOC641750	XM_935596.1													0.246084	4.37418	4.21748	7.69879e-05	0.0276218	0.0240763
GDF1	NM_001492.4													1.16105	7.57671	4.20955	7.91443e-05	0.0277133	0.024677
LOC653702	NM_001093763.1													0.945938	5.6826	4.20838	7.94681e-05	0.0277133	0.0247044
LOC642250	XM_925774.1													0.31949	4.5058	4.18713	8.55664e-05	0.0287316	0.0255392
S100A4	NM_019554.2													-0.38279	12.2909	-4.14679	9.84123e-05	0.0316996	0.0276811
PSMD13	NM_175932.1													-0.360064	5.38088	-4.13758	0.000101594	0.0316996	0.0281016
GCK	NM_000162.2													0.258449	4.39281	4.13642	0.000102003	0.0316996	0.0281216
LOC730176	XR_041791.1													0.421684	5.21111	4.11126	0.000111247	0.0331098	0.0290947
	BQ189294													-0.206627	4.41375	-4.10492	0.000113703	0.0334605	0.029359
LOC100131526	XR_038945.1													0.674205	5.38586	4.08679	0.000121015	0.0347091	0.0304645
PSMC1	NM_002802.2													-0.265221	9.27023	-4.07695	0.000125169	0.0347091	0.0308546
DNTTIP1	NM_052951.2													-0.363014	8.35967	-4.07108	0.000127714	0.0347091	0.0311884
COL6A3	NM_057165.2													0.269307	4.60333	4.06105	0.000132179	0.0347706	0.031948
LOC100130775	XR_042325.1													1.0507	6.47161	4.05457	0.000135138	0.0347706	0.0320707
LOC255620	XM_173132.4													0.474819	5.14675	4.05403	0.000135391	0.0347706	0.0320707
OSTF1	NM_012383.3													-0.443684	10.083	-4.04015	0.000141963	0.0357515	0.0328314
LOC100131271	XM_001723153.1													0.474236	4.78842	4.02345	0.000150282	0.0367853	0.0338759
DNAJB12	NM_017626.3													-0.416454	6.17705	-4.01604	0.000154125	0.0372683	0.0342092
N6AMT2	NM_174928.1													0.300559	5.78705	4.01006	0.000157288	0.0374504	0.0345454
	BE394732													0.334931	4.67425	4.00733	0.000158759	0.0374599	0.0345977
MAPRE1	NM_012325.1													-0.259265	9.40577	-3.99894	0.000163347	0.0381985	0.0348532
OR2A20P	NR_002158.1													0.167043	4.36339	3.98784	0.000169617	0.0393137	0.0356108
LOC100132673	XR_039018.1													0.44469	10.2399	3.97255	0.000178637	0.041041	0.0369126
RAB7A	NM_004637.5													-0.330761	10.5899	-3.95051	0.000192445	0.0438288	0.0389967
CHMP2A	NM_014453.2													-0.512095	7.47154	-3.92941	0.000206629	0.0452913	0.0403204
ACTG1	NM_001614.2													-0.50149	11.4909	-3.92521	0.000209564	0.0452913	0.0403495
EML2	NM_012155.1													0.261452	4.87783	3.92162	0.00021211	0.0452913	0.0405502
TRIM63	NM_032588.2													-0.219658	4.45837	-3.91842	0.000214404	0.0452913	0.0406229
HBP1	NM_012257.3													-0.30115	8.17334	-3.91839	0.000214429	0.0452913	0.0406229
G6PC	NM_000151.2													1.01686	7.19261	3.89189	0.000234362	0.0483321	0.0415889
LOC388122	XM_370865.4													0.503155	5.35707	3.88873	0.000236854	0.0483614	0.0418445
TMLHE	NM_018196.1													-0.352295	5.37543	-3.88704	0.000238197	0.0483614	0.0419403
C8orf41	NM_025115.1													-0.234366	7.01784	-3.87721	0.00024615	0.049213	0.0427656
RAI2	NM_021785.2													-0.191388	4.39321	-3.86894	0.000253048	0.0502089	0.0433884
CORO1A	NM_007074.2													-0.379114	10.9298	-3.85949	0.00026115	0.050665	0.0437176
NUDT5	NM_014142.2													-0.307667	7.97948	-3.83926	0.000279344	0.0536832	0.0450927
SCAND1	NM_033630.1													-0.375657	6.56535	-3.83768	0.000280806	0.0536832	0.0451896
NECAP2	NM_018090.3													0.830516	9.42761	3.82161	0.0002962	0.0548357	0.0465933
ARPC1B	NM_005720.2													-0.379637	8.76828	-3.81744	0.000300324	0.0548357	0.0470302
OR11A1	NM_013937.2													0.391526	4.70863	3.81433	0.000303435	0.0548357	0.0473051
ATP6V1A	NM_001690.2													-0.372369	9.90076	-3.81149	0.000306295	0.0548357	0.0474685
MIR21	NR_029493.1													-0.442301	5.53964	-3.80876	0.000309082	0.0548357	0.0475823
BCAN	NM_198427.1													0.211678	4.44265	3.80816	0.000309693	0.0548357	0.0475823
RNU4-1	NR_003925.1													0.504341	4.85231	3.80748	0.000310391	0.0548357	0.0475823
KCTD2	NM_015353.1													-0.335842	5.7596	-3.80394	0.000314052	0.0548357	0.0475823
ARAP3	NM_022481.5													-0.438768	7.95285	-3.79573	0.000322683	0.0559694	0.0486425
FLJ37396	NM_173671.1																			0.576509	5.31704	4.51458	2.6855e-05	0.0180349	0.0130858
NUDT16L1	NM_032349.2																			-0.313476	7.07484	-4.47233	3.12567e-05	0.0204661	0.0143622
RPS6KA3	NM_004586.2																			0.468376	5.52499	4.45479	3.32838e-05	0.0212619	0.0149654
PAX2	NM_003988.3																			-0.176335	4.36987	-4.3906	4.18473e-05	0.0243561	0.0170746
PRKCZ	NM_002744.4																			-0.359235	5.9601	-4.37182	4.47322e-05	0.0254692	0.0178867
	BX088983																			0.277694	4.52122	4.31174	5.53222e-05	0.0295181	0.0206429
NME2	NM_001018139.1																			0.328046	4.57604	4.29958	5.77423e-05	0.0295181	0.0212257
LOC653257	XM_932668.1																			0.245375	4.52158	4.23669	7.19946e-05	0.0336716	0.0230876
ALDH8A1	NM_022568.2																			0.565458	5.31564	4.13843	0.000101298	0.0421126	0.0281016
HECA	NM_016217.2																			0.305491	7.97595	4.04619	0.000139066	0.0551862	0.0324962
UCRC	NM_001003684.1																			-0.337825	5.39837	-4.02884	0.000147549	0.0576786	0.0336772
ALS2CR14	NM_178231.1																			0.725493	7.79686	3.98967	0.000168569	0.0639852	0.0354767
DTNA	NM_032980.2																			0.199503	4.39747	3.98325	0.000172279	0.0644594	0.0360252
LOC286002	XM_001715026.1																			0.520916	5.37501	3.9486	0.000193691	0.0704577	0.0391734
	BG290999																			0.334481	4.83227	3.93652	0.000201739	0.0709879	0.0398774
ZDHHC8P	NR_003950.1																			0.286166	4.73103	3.89921	0.000228685	0.0741561	0.0414577
KIAA0251	XM_936657.1																			-0.221419	4.38285	-3.89814	0.000229505	0.0741561	0.0414577
HTR2A	NM_000621.2																			0.530966	4.72592	3.89577	0.000231336	0.0741561	0.0414577
CDK6	NM_001259.5																			0.331071	6.15331	3.8708	0.000251478	0.0784103	0.0432422
ZNF568	NM_198539.1																			0.205192	4.42946	3.85609	0.000264127	0.0807548	0.043857
TMEM156	NM_024943.1																			0.578218	7.83872	3.85491	0.000265164	0.0807548	0.043857
SMPD2	NM_003080.2																			-0.313845	5.07562	-3.84089	0.000277828	0.0826885	0.0449773
RAD51	NM_133487.1																			0.73331	7.34429	3.80709	0.000310789	0.0894493	0.0475823
TAOK3	NM_016281.3																			0.254923	6.90594	3.78846	0.000330523	0.0930831	0.0493934
LOC401152	NM_001001701.1	0.405697	7.31048	4.51603	2.67148e-05	0.0469498	0.0130783	0.36957	7.31048	4.11389	0.000110247	0.0152776	0.0290929
FAM155B	NM_015686.2	0.324817	4.66871	4.11023	0.000111642	0.0479347	0.0290947	0.326031	4.66871	4.1256	0.000105883	0.0149902	0.0285161
	AL832853	-0.206826	4.46226	-3.82663	0.00029131	0.0597672	0.0463463	-0.214403	4.46226	-3.96681	0.000182138	0.0196312	0.0374147
RASSF6	NM_177532.3	0.65472	6.15739	3.80462	0.000313347	0.0599042	0.0475823	0.764145	6.15739	4.44049	3.50297e-05	0.00745904	0.0152276
LOC729858	XR_015185.2	-0.291361	4.50137	-5.66292	3.5195e-07	0.00230448	0.000558662	-0.214466	4.50137	-4.16838	9.13209e-05	0.0135129	0.0263558	-0.236463	4.50137	-4.3861	4.25217e-05	0.0179627	0.0171998
IDH3B	NM_006899.2	-0.225845	7.86653	-4.0324	0.000145767	0.0515918	0.0334161	-0.275085	7.86653	-4.91158	6.26128e-06	0.00241161	0.0048952							-0.260049	7.86653	-4.64199	1.69262e-05	0.0133634	0.00974319
C10orf4	NM_203440.2	-0.475218	4.72788	-4.89538	6.65121e-06	0.0217752	0.00508618	-0.482696	4.72788	-4.97241	4.98723e-06	0.00200955	0.00401909							-0.427458	4.72788	-4.40233	4.01367e-05	0.0238914	0.0167786
LOC645431	NR_024334.1	0.532861	5.04056	4.00435	0.000160375	0.0538511	0.0345977	0.590959	5.04056	4.44094	3.4974e-05	0.00745904	0.0152276							0.645665	5.04056	4.85087	7.84875e-06	0.00790641	0.00540965
LOC641914	XM_935669.1	-0.206732	4.3581	-4.11143	0.000111183	0.0479347	0.0290947	-0.205066	4.3581	-4.07829	0.000124596	0.016264	0.0308403							-0.195881	4.3581	-3.89469	0.000232171	0.0741561	0.0414577
	AI434856	-0.208974	4.36207	-4.10349	0.000114266	0.0480182	0.029359	-0.197114	4.36207	-3.8706	0.000251648	0.0230575	0.0432422							-0.200405	4.36207	-3.93426	0.000203279	0.0709879	0.0400308
ING3	NM_019071.2	0.609157	6.82406	7.23066	6.3216e-10	1.65569e-05	3.48566e-06	0.460956	6.82406	5.47152	7.42337e-07	0.000503298	0.000993855	0.412721	6.82406	4.67532	1.49873e-05	0.00853329	0.00892117	0.520456	6.82406	6.17629	4.59452e-08	0.000171907	0.000114605
PCYOX1	NM_016297.2	0.725115	6.71963	3.79573	0.000322692	0.0611004	0.0486425	0.889621	6.71963	4.65686	1.60328e-05	0.00451523	0.00927992	0.772736	6.71963	3.86033	0.000260418	0.050665	0.0437176	0.863329	6.71963	4.51814	2.65128e-05	0.0180349	0.0130403
TMSB4X	NM_021109.2	0.837375	6.04544	5.14058	2.64421e-06	0.0115424	0.00271586	1.64464	6.04544	10.0963	5.18884e-15	6.79504e-11	2.71802e-10	1.50089	6.04544	8.7932	1.02236e-12	1.33883e-08	1.33883e-08	1.35486	6.04544	8.31538	7.27371e-12	1.90506e-07	6.92748e-08
LOC391769	XM_001713901.1	0.555097	5.90309	3.8594	0.000261227	0.0587951	0.0437176	0.94085	5.90309	6.5414	1.05428e-08	1.31489e-05	3.24856e-05	0.829459	5.90309	5.50365	6.55282e-07	0.000746195	0.000927702	0.978342	5.90309	6.80044	3.6774e-09	2.40787e-05	1.2842e-05
LOC652607	XM_942139.1	0.263898	4.66427	4.22771	7.42885e-05	0.0479347	0.0235302	0.483397	4.66427	7.74414	7.64657e-11	2.22524e-07	5.72204e-07	0.34605	4.66427	5.29071	1.49101e-06	0.00134658	0.00177504	0.346896	4.66427	5.55602	5.3447e-07	0.00116652	0.000777683
LOC401717	XR_016218.2	0.521855	5.84438	3.86283	0.000258259	0.0587951	0.0436283	1.40636	5.84438	10.41	1.4851e-15	3.88963e-11	1.55585e-10	1.25332	5.84438	8.85364	7.98194e-13	1.33883e-08	1.1946e-08	1.01568	5.84438	7.51638	1.95317e-10	2.55777e-06	1.36415e-06
LOC649150	XR_019269.1	0.50628	5.17497	4.19678	8.27449e-05	0.0479347	0.0252731	1.09903	5.17497	9.11036	2.79558e-13	1.83047e-09	7.32189e-09	1.07637	5.17497	8.51517	3.19903e-12	2.70454e-08	3.72381e-08	0.888992	5.17497	7.36746	3.60377e-10	3.14621e-06	2.09747e-06
LOC730202	XR_041805.1	0.702268	5.89294	4.19114	8.43834e-05	0.0479347	0.02542	0.84413	5.89294	5.03777	3.90097e-06	0.00179246	0.00343429	0.853119	5.89294	4.85897	7.61613e-06	0.00491831	0.00537735	0.852326	5.89294	5.08546	3.25834e-06	0.00449154	0.00316071
AMY1B	NM_001008218.1							0.597363	6.54372	5.98448	9.88318e-08	9.95578e-05	0.000215709	0.49849	6.54372	4.76595	1.07455e-05	0.00643171	0.00690233	0.637969	6.54372	6.38974	1.94708e-08	0.000101992	5.66623e-05
HBE1	NM_005330.3							2.01451	9.08	6.83049	3.25314e-09	5.09822e-06	1.23814e-05	2.22021	9.08	7.18426	7.64768e-10	4.00601e-06	4.00601e-06	1.84693	9.08	6.26078	3.27318e-08	0.00014288	8.3637e-05
LOC648740	NR_024438.2							0.478572	5.91722	4.24984	6.87585e-05	0.0113261	0.0227237	0.598414	5.91722	5.07145	3.43555e-06	0.00257087	0.00324254	0.653554	5.91722	5.80231	2.03421e-07	0.000665976	0.000373881
LOC647074	XM_930080.1							0.911939	5.8111	7.37006	3.56554e-10	8.48956e-07	2.09747e-06	0.911423	5.8111	7.0296	1.4416e-09	6.29282e-06	6.29282e-06	0.7028	5.8111	5.67848	3.31131e-07	0.000946833	0.000535181
RFX4	NM_002920.3							0.826286	5.47749	5.06145	3.56772e-06	0.00176523	0.00331176	0.871473	5.47749	5.09453	3.14846e-06	0.00243471	0.00309459	0.922095	5.47749	5.64697	3.74648e-07	0.000946833	0.000585815
TMEM70	NM_017866.4							1.07172	5.53777	9.42193	7.86793e-14	6.86896e-10	2.74759e-09	0.75852	5.53777	6.36403	2.15986e-08	5.65689e-05	6.11556e-05	0.640749	5.53777	5.63174	3.97662e-07	0.000946833	0.000612657
LOC729760	XR_016027.1							0.503487	4.7083	6.81085	3.52452e-09	5.12838e-06	1.27325e-05	0.446377	4.7083	5.76262	2.3788e-07	0.000311516	0.000415354	0.400119	4.7083	5.41124	9.37441e-07	0.0018112	0.00119768
FRMPD2L1	NM_001042524.1							1.12448	6.07201	5.79316	2.10905e-07	0.000190046	0.000380952	1.19873	6.07201	5.89374	1.417e-07	0.000231955	0.000285483	1.04898	6.07201	5.4029	9.68147e-07	0.0018112	0.00122201
SCXA	NM_001008271.1							0.752428	5.00103	6.03035	8.23335e-08	8.62558e-05	0.000183523	0.828873	5.00103	6.33974	2.3821e-08	5.67179e-05	6.56733e-05	0.655398	5.00103	5.25143	1.73309e-06	0.00302609	0.00195231
TMEM191A	XR_039958.1							0.86534	8.02842	4.44267	3.47574e-05	0.00745904	0.0152276	0.849766	8.02842	4.16354	9.2867e-05	0.0307883	0.0266551	1.01786	8.02842	5.22447	1.9212e-06	0.00314489	0.00208392
LOC729798	XM_001722176.1							0.768145	5.46944	7.39442	3.22578e-10	8.44863e-07	2.09747e-06	0.634296	5.46944	5.82717	1.844e-07	0.000254191	0.000344973	0.539747	5.46944	5.19452	2.1537e-06	0.00318501	0.0022791
LOC390183	XR_037282.1							0.801228	5.89791	6.86387	2.83873e-09	4.95661e-06	1.17948e-05	0.783166	5.89791	6.40284	1.84676e-08	5.37428e-05	5.52783e-05	0.606012	5.89791	5.19027	2.18893e-06	0.00318501	0.00229321
LOC646784	XR_017249.1							0.945224	5.25092	9.01956	4.0499e-13	2.12142e-09	8.48567e-09	0.692424	5.25092	6.30563	2.73286e-08	5.96469e-05	7.15763e-05	0.52925	5.25092	5.04902	3.73902e-06	0.00489643	0.00337685
STAR	NM_001007243.1							0.742391	5.23377	4.87594	7.15041e-06	0.0026212	0.0053128	0.668897	5.23377	4.19267	8.39345e-05	0.0285497	0.0254142	0.758084	5.23377	4.97782	4.88717e-06	0.00609523	0.004
	CR612552							0.722859	6.83034	5.46906	7.49442e-07	0.000503298	0.000993855	0.917885	6.83034	6.62756	7.43243e-09	2.43329e-05	2.43329e-05	0.645252	6.83034	4.88072	7.02437e-06	0.00790641	0.00525644
LOC643534	XM_936822.2							0.839103	5.54571	8.16849	1.33145e-11	4.98172e-08	1.1624e-07	0.738008	5.54571	6.85636	2.92719e-09	1.09523e-05	1.17948e-05	0.500107	5.54571	4.86727	7.38485e-06	0.00790641	0.00535087
ZNF320	NM_207333.2							0.775099	6.7607	4.59953	1.97534e-05	0.00527919	0.0108918	0.72711	6.7607	4.11777	0.000108782	0.0327484	0.028925	0.818731	6.7607	4.85727	7.66436e-06	0.00790641	0.00537735
LOC390578	XR_016734.2							0.802501	5.0831	6.71049	5.30483e-09	7.31256e-06	1.79276e-05	0.772573	5.0831	6.16529	4.80159e-08	9.67372e-05	0.000116985	0.576557	5.0831	4.81999	8.80079e-06	0.0082636	0.00593284
FLJ45256	NM_207448.1							0.895498	5.78294	5.0766	3.36928e-06	0.00173029	0.00320891	0.747524	5.78294	4.04426	0.000139986	0.0355957	0.0325899	0.850257	5.78294	4.81896	8.83436e-06	0.0082636	0.00593284
LOC100132804	XR_037093.1							0.79295	4.91788	7.07566	1.19376e-09	2.40507e-06	5.68471e-06	0.633141	4.91788	5.39172	1.01088e-06	0.000980586	0.00126075	0.53694	4.91788	4.79008	9.83044e-06	0.00887824	0.00643673
IGFBP1	NM_001013029.1							1.51542	6.9543	6.0646	7.18215e-08	8.00232e-05	0.000170716	1.53335	6.9543	5.85623	1.6439e-07	0.000239995	0.000319994	1.17367	6.9543	4.69583	1.39033e-05	0.0117465	0.0084684
BMP8B	NM_001720.3							0.913605	6.58399	4.273	6.33973e-05	0.0109239	0.0222063	0.912524	6.58399	4.07309	0.000126838	0.0347091	0.0310797	1.00194	6.58399	4.68504	1.44639e-05	0.0118383	0.00865885
ZNF93	NM_001004126.1							0.815647	7.4292	4.28048	6.17532e-05	0.0108827	0.0219306	0.76383	7.4292	3.82554	0.000292364	0.0548357	0.0463483	0.88346	7.4292	4.63524	1.73478e-05	0.0133634	0.00984436
LOC391169	XR_039984.1							0.794988	7.28738	4.31707	5.42913e-05	0.0103039	0.0204596	0.802368	7.28738	4.15822	9.45933e-05	0.0309687	0.0269293	0.847359	7.28738	4.60035	1.96944e-05	0.0147376	0.0108918
LOC643779	XR_018427.1							0.87575	5.93853	5.84615	1.71075e-07	0.000160022	0.000325864	0.894742	5.93853	5.70024	3.04017e-07	0.000379168	0.000513711	0.679212	5.93853	4.53305	2.51253e-05	0.0177853	0.0125235
LOC644338	XM_938091.2							0.411533	4.69995	5.24394	1.7835e-06	0.00106149	0.00198773	0.432528	4.69995	5.25985	1.67816e-06	0.00141783	0.00191099	0.34897	4.69995	4.44567	3.43877e-05	0.021444	0.0152276
LOC650739	XR_019385.1							0.867209	4.94408	8.89949	6.61626e-13	2.88811e-09	1.15524e-08	0.863104	4.94408	8.45298	4.13048e-12	2.70454e-08	4.32726e-08	0.432399	4.94408	4.43631	3.55571e-05	0.0216576	0.0153699
LOC441032	XM_933495.1							0.937324	5.07705	7.04588	1.34862e-09	2.52298e-06	6.1429e-06	0.823506	5.07705	5.9077	1.34073e-07	0.000231955	0.000275413	0.571556	5.07705	4.29536	5.86056e-05	0.0295181	0.0212615
LOC728207	XR_037075.1							0.735481	5.95222	7.84337	5.08072e-11	1.66336e-07	4.09444e-07	0.594652	5.95222	6.05201	7.55193e-08	0.00014128	0.000171994	0.394313	5.95222	4.20405	8.06774e-05	0.0364314	0.0247405
FAM127C	NM_001078173.1							0.710192	5.72324	4.28899	5.99332e-05	0.0106783	0.0214295	0.706849	5.72324	4.07392	0.000126478	0.0347091	0.0310797	0.690434	5.72324	4.16867	9.12308e-05	0.0393925	0.0263558
LOC440595	XR_038356.1							1.05325	8.95332	6.8263	3.30914e-09	5.09822e-06	1.23814e-05	0.87756	8.95332	5.42797	8.78752e-07	0.000885208	0.00113656	0.643099	8.95332	4.16704	9.17468e-05	0.0393925	0.026406
LOC644384	XR_039899.1							0.352282	4.52194	5.53481	5.80502e-07	0.000434398	0.000833091	0.253763	4.52194	3.80492	0.000313027	0.0548357	0.0475823	0.264827	4.52194	4.15977	9.40868e-05	0.0397456	0.0268581
LOC100133329	XR_039282.1							1.06131	5.54962	5.34464	1.21201e-06	0.000774237	0.00147645	1.0335	5.54962	4.96696	5.09013e-06	0.00350831	0.00407071	0.811464	5.54962	4.08545	0.000121573	0.049752	0.0304701
LOC645289	XM_928333.1							0.439223	4.82029	4.88685	6.86605e-06	0.00256898	0.00521243	0.457334	4.82029	4.85605	7.69924e-06	0.00491831	0.00537735	0.360323	4.82029	4.00803	0.000158379	0.0610017	0.0345977
LOC728831	XR_039226.1							0.308165	4.52811	4.50881	2.74185e-05	0.00641298	0.0131188	0.364818	4.52811	5.09402	3.15454e-06	0.00243471	0.00309459	0.268388	4.52811	3.92587	0.000209104	0.072061	0.0403495
LOC643570	XM_926871.1							0.778458	5.42912	4.44669	3.42626e-05	0.00745904	0.0152276	0.779648	5.42912	4.25016	6.86798e-05	0.0260694	0.0227237	0.685837	5.42912	3.91668	0.000215666	0.0733573	0.04071
TTC30A	NM_152275.3							0.632088	5.1288	5.1513	2.53867e-06	0.00141469	0.00263328	0.649648	5.1288	5.0527	3.68746e-06	0.00268273	0.00337685	0.472256	5.1288	3.8478	0.000271521	0.0817403	0.0442389
C9orf64	NM_032307.3							0.574507	5.67484	4.29221	5.92604e-05	0.0106307	0.0212615							0.570677	5.67484	4.26256	6.57607e-05	0.0318952	0.0223402
CAMK2A	NM_171825.1							0.847474	5.8933	3.9388	0.000200198	0.0206432	0.0397705							0.823286	5.8933	3.82546	0.000292439	0.0851029	0.0463483
DEM1	NM_022774.1							0.557011	4.94372	4.72219	1.26222e-05	0.00384405	0.00787115							0.5792	4.94372	4.90912	6.31913e-06	0.00752292	0.00490383
HSPCAL3	XM_934529.1							0.200024	4.42191	4.11569	0.000109565	0.015264	0.0290281							0.18965	4.42191	3.90129	0.000227096	0.0741561	0.0414577
ITM2B	NM_021999.2							0.554545	4.83678	5.35837	1.14957e-06	0.000752709	0.00141686							0.439792	4.83678	4.24853	6.90728e-05	0.0328924	0.0227558
KCTD7	NM_153033.1							0.690153	5.36874	4.89845	6.57564e-06	0.00249598	0.00506537							0.534836	5.36874	3.79515	0.000323307	0.0920405	0.0486651
LOC100129055	NR_024524.1							0.720558	5.77283	4.26122	6.60719e-05	0.0110985	0.0223402							0.800494	5.77283	4.7328	1.21399e-05	0.0105986	0.00766161
LOC100129518	XM_001717800.1							0.654946	5.19791	3.91548	0.000216535	0.0214827	0.0407281							0.761605	5.19791	4.55202	2.34622e-05	0.0170694	0.0119902
LOC100130138	XM_001726935.1							0.767526	5.28274	4.33359	5.1216e-05	0.00993629	0.0196542							0.771598	5.28274	4.35554	4.73908e-05	0.0264088	0.0186649
LOC100130598	XM_001721180.1							0.747751	7.67032	3.9936	0.000166338	0.01846	0.0352757							0.790447	7.67032	4.22061	7.61512e-05	0.0349908	0.0239577
LOC643011	XM_931238.1							0.544066	6.13168	3.94653	0.00019505	0.0204343	0.0392692							0.593257	6.13168	4.30231	5.71901e-05	0.0295181	0.0210967
LOC728310	XM_001127145.2							0.827619	5.99669	4.40189	4.01993e-05	0.00835603	0.0167786							0.814381	5.99669	4.33044	5.179e-05	0.028259	0.0198019
SIGLEC6	NM_198845.1							0.631063	5.52043	3.91547	0.000216542	0.0214827	0.0407281							0.638641	5.52043	3.96153	0.000185414	0.0683968	0.0378649
ZNF160	NM_198893.1							0.577435	7.05264	4.32893	5.20656e-05	0.0100024	0.019831							0.541782	7.05264	4.06067	0.000132349	0.0533285	0.031948
	BU536065							0.687016	5.23826	4.02352	0.000150245	0.0181478	0.0338759							0.663879	5.23826	3.88709	0.000238157	0.0751515	0.0419403
AFF4	NM_014423.3							-0.415728	6.91315	-4.63467	1.73839e-05	0.00479265	0.00984436	-0.381999	6.91315	-4.06422	0.00013075	0.0347706	0.0317801
ARTN	NM_057160.1							1.07747	7.66996	3.86217	0.000258826	0.0231542	0.0436283	1.15103	7.66996	3.93749	0.000201079	0.0450125	0.039822
BOLA2	NM_001031827.1							0.354501	6.44041	3.86296	0.000258146	0.0231542	0.0436283	-0.439341	5.7621	-4.43557	3.56506e-05	0.0158258	0.0153699
C19orf30	NM_174947.2							0.629797	4.99357	6.5558	9.94493e-09	1.30234e-05	3.15719e-05	0.531305	4.99357	5.27807	1.56506e-06	0.00136635	0.00184227
C20orf132	NM_152503.3							0.952736	5.76175	4.42769	3.66683e-05	0.00774499	0.0157439	1.0219	5.76175	4.53228	2.51952e-05	0.0122201	0.0125235
CAMK1G	NM_020439.2							0.977146	7.77723	4.27596	6.27425e-05	0.0108827	0.0220576	0.990711	7.77723	4.13739	0.000101662	0.0316996	0.0281016
CCDC52	NM_144718.2							1.14711	6.96147	4.85899	7.61562e-06	0.00264265	0.00537735	1.16548	6.96147	4.71142	1.31312e-05	0.00764263	0.00814008
DPEP2	NM_022355.1							-0.302547	9.4668	-4.01622	0.00015403	0.0181898	0.0342092	-0.341547	9.4668	-4.32694	5.24339e-05	0.0211276	0.019831
GPR177	NM_024911.4							-0.575638	7.86776	-3.91049	0.000220192	0.0215495	0.0410321	-0.696038	7.86776	-4.51253	2.70536e-05	0.0128829	0.0131188
KIAA0664	NM_015229.3							0.954671	6.71404	4.58253	2.101e-05	0.00540477	0.0111568	0.962944	6.71404	4.41121	3.88879e-05	0.0169752	0.0164875
LOC100129067	XR_038268.1							0.444568	4.77587	4.32755	5.23206e-05	0.0100024	0.019831	0.468858	4.77587	4.35563	4.73755e-05	0.0196954	0.0186649
LOC100129243	XM_001719341.1							0.39474	4.60597	3.95363	0.000190429	0.0201924	0.0387381	0.412034	4.60597	3.93844	0.000200439	0.0450125	0.0397705
LOC100129685	XM_001723814.1							0.79586	6.54252	5.00401	4.42944e-06	0.0019663	0.00380366	0.650393	6.54252	3.90268	0.000226041	0.046986	0.0414577
LOC100130624	XR_039678.1							0.732831	6.75949	6.30665	2.72168e-08	3.24016e-05	7.15763e-05	0.712944	6.75949	5.85539	1.64939e-07	0.000239995	0.000319994
LOC100132547	XR_039468.1							0.667203	6.00031	4.00171	0.00016182	0.0181898	0.0345977	0.747996	6.00031	4.28146	6.15405e-05	0.0240568	0.0219293
LOC100133008	XM_001723587.1							0.6167	6.30365	5.1092	2.97831e-06	0.00159194	0.00300019	0.478967	6.30365	3.78695	0.000332179	0.0572375	0.0494324
LOC126235	XR_041047.1							0.472182	5.32259	4.85361	7.76925e-06	0.00264265	0.00539032	0.400412	5.32259	3.92797	0.000207629	0.0452913	0.0403204
LOC152578	XM_942803.1							0.873149	5.36391	4.50913	2.73873e-05	0.00641298	0.0131188	0.838518	5.36391	4.13258	0.000103362	0.0316996	0.0282829
LOC400389	XR_037714.1							0.266599	4.46501	4.02018	0.000151966	0.0181898	0.0340912	0.312556	4.46501	4.49801	2.85044e-05	0.0130975	0.0133314
LOC401677	XM_941301.1							0.34808	4.6734	4.36954	4.50962e-05	0.00894784	0.0179052	0.322384	4.6734	3.8622	0.000258797	0.050665	0.0436283
LOC441154	XR_018125.1							0.609396	7.20065	5.93315	1.21197e-07	0.000117565	0.000253941	0.436305	7.20065	4.05398	0.000135413	0.0347706	0.0320707
LOC441642	XM_001724644.1							0.497767	7.14786	5.4749	7.32656e-07	0.000503298	0.000993855	0.382421	7.14786	4.01418	0.000155101	0.0372683	0.0342525
LOC641727	XR_018010.2							0.430293	6.21569	5.47901	7.21088e-07	0.000503298	0.000993855	0.313678	6.21569	3.81178	0.000306009	0.0548357	0.0474685
LOC642738	XR_037274.1							0.608184	4.99719	4.97446	4.94904e-06	0.00200955	0.00401909	0.523017	4.99719	4.08256	0.000122783	0.0347091	0.0306958
LOC643960	XR_019250.2							0.305328	4.67908	3.79266	0.000325982	0.0270183	0.0489272	0.339794	4.67908	4.02807	0.000147934	0.0367853	0.0336916
LOC644380	XM_929628.1							0.456688	5.09965	4.05624	0.00013437	0.0170839	0.0320707	0.538457	5.09965	4.56416	2.24549e-05	0.01131	0.0116459
LOC644937	XM_941010.3							0.588503	7.91475	4.85691	7.67468e-06	0.00264265	0.00537735	0.580941	7.91475	4.57561	2.15433e-05	0.0110635	0.0112287
LOC645018	XM_930178.1							0.772225	6.41415	7.09466	1.10435e-09	2.40507e-06	5.50933e-06	0.635007	6.41415	5.56765	5.10789e-07	0.000608094	0.000753694
LOC645038	XM_932599.1							0.731733	5.60632	4.31049	5.55659e-05	0.0103663	0.0206429	0.689928	5.60632	3.87867	0.000244953	0.049213	0.0426474
LOC645231	XR_040322.1							0.607427	6.62197	3.89917	0.000228715	0.0217247	0.0414577	0.623843	6.62197	3.82172	0.000296094	0.0548357	0.0465933
LOC645284	XM_932788.1							0.981981	8.83112	3.88253	0.000241812	0.0224585	0.0422951	1.11441	8.83112	4.20497	8.04175e-05	0.0277133	0.0247405
LOC645693	XR_017498.2							0.727685	6.71939	4.69022	1.41923e-05	0.00417653	0.00854673	0.752145	6.71939	4.62654	1.79058e-05	0.00997811	0.0100807
LOC645715	XR_039454.1							0.526086	4.73002	5.57884	4.8898e-07	0.000377537	0.0007335	0.492902	4.73002	4.98831	4.6985e-06	0.0033259	0.00396962
LOC645762	XR_018328.2							0.497053	4.9801	4.70523	1.34327e-05	0.00404385	0.008278	0.45722	4.9801	4.13056	0.000104088	0.0316996	0.0283238
LOC646672	XR_017293.1							0.655668	6.16095	5.69219	3.13784e-07	0.000256823	0.000521798	0.575058	6.16095	4.76445	1.08051e-05	0.00643171	0.00690233
LOC646785	XR_017607.1							0.455331	4.88815	4.17065	9.06041e-05	0.013483	0.0263558	0.625791	4.88815	5.47031	7.45827e-07	0.000813915	0.000993855
LOC647741	XM_942993.1							0.876354	5.98259	5.04652	3.7744e-06	0.00179246	0.00337967	0.873369	5.98259	4.79972	9.48627e-06	0.00591559	0.00629
LOC648294	XR_018553.2							0.418941	5.04126	3.85577	0.000264411	0.023479	0.043857	0.516423	5.04126	4.53595	2.48639e-05	0.0122201	0.0125233
LOC648659	XM_944469.1							0.567465	4.76726	4.053	0.000135866	0.0171906	0.0320707	0.672152	4.76726	4.58153	2.10858e-05	0.0110635	0.0111568
LOC652968	NM_001037666.1							0.979339	8.03388	3.94754	0.000194386	0.0204343	0.0392383	1.06614	8.03388	4.10123	0.000115155	0.0335115	0.0294967
LOC727821	XR_019270.2							0.491482	4.65737	5.57825	4.90102e-07	0.000377537	0.0007335	0.470242	4.65737	5.09351	3.16064e-06	0.00243471	0.00309459
LOC728002	XR_038902.1							0.538066	4.95007	4.86805	7.36339e-06	0.0026212	0.00535087	0.466052	4.95007	4.02402	0.000149994	0.0367853	0.0338759
LOC728368	XR_015255.2							0.457981	4.74846	5.72815	2.72446e-07	0.000230182	0.000467911	0.409043	4.74846	4.88249	6.97835e-06	0.00468641	0.00525644
PKP2	NM_001005242.1							0.764987	5.02918	5.01641	4.22767e-06	0.00190909	0.0036909	0.650224	5.02918	4.06918	0.000128547	0.0347091	0.0313189
PPP1CA	NM_001008709.1							-0.357334	8.83875	-4.39709	4.08925e-05	0.00843319	0.016933	-0.323953	8.83875	-3.80434	0.000313633	0.0548357	0.0475823
WAS	NM_000377.1							-0.496387	11.6018	-5.05115	3.70906e-06	0.00179246	0.00337685	-0.403906	11.6018	-3.92243	0.000211533	0.0452913	0.0405138
ZAN	NM_003386.1							-0.327716	4.60068	-4.98171	4.81628e-06	0.00200594	0.00398029	-0.26986	4.60068	-3.91494	0.000216929	0.0454526	0.0407281
ARHGEF19	NM_153213.3	-0.350122	5.2045	-4.22843	7.41018e-05	0.0479347	0.0235302													-0.353209	5.2045	-4.26469	6.52728e-05	0.0318952	0.0222967
LOC723805	XM_001717507.1	-0.578325	5.0133	-4.66985	1.52901e-05	0.0400464	0.00899919													-0.48858	5.0133	-3.94422	0.000196571	0.0705258	0.0394374
LOC100134314	XM_001720419.1	-0.725763	5.20246	-4.45675	3.30507e-05	0.0469498	0.0149247													-0.680183	5.20246	-4.17585	8.89862e-05	0.0393925	0.0261869
HYAL4	NM_012269.1	-0.308185	4.61105	-3.97599	0.000176568	0.0563964	0.0365573													-0.296662	4.61105	-3.82639	0.000291534	0.0851029	0.0463463
