# Supplementary material for: Molecular Signatures of a TLR4 Agonist-Adjuvanted HIV-1 Vaccine Candidate in Humans
Source: Front Immunol. 2018 Feb 26;9:301. doi: 10.3389/fimmu.2018.00301 (PMC5834766; doi:10.3389/fimmu.2018.00301)
Supplement: Supplementary file 3 [file Table_3.XLSX]

## Sheet: Supp Table 2
Supplementary Table 3. Enrichment of BTMs compared to baseline, at 6h, 1d, 3d, and 7d following vaccination. P-value, adjusted p-value, and direction of change (negative in Italics, positive in plain text) are given per BTM and per time point. Significant adjusted p-values (<0.05) are bolded. All p-values<0.001 are shown as 0.00.
Name of BTM	6h		1d		3d		7d
	P-value	Adj. P-value	P-value	Adj. P-value	P-value	Adj. P-value	P-value	Adj. P-value
ACTIVATED (LPS) DENDRITIC CELL SURFACE SIGNATURE (S11)	0.822938	0.931614	0.00842105	0.041751	0.0557692	0.151795	0.854545	0.987945
ANTIVIRAL IFN SIGNATURE (M75)	0.271008	0.527953	0.420259	0.578006	0.982178	0.979789	0.153226	0.494125
B CELL SURFACE SIGNATURE (S2)	0.738854	0.881133	0.483245	0.71643	0.387967	0.681972	0.17623	0.550817
BLOOD COAGULATION (M11.1)	0.7	0.875879	0	0.00015051	0	0.00707186	0.340509	0.850108
CELL ADHESION (GO) (M117)	0.685714	0.801365	0.373518	0.543643	0.257143	0.430732	0.970464	0.993835
CELL ADHESION (M51)	0.0368932	0.160713	0.523904	0.717825	0.656371	0.836393	0.561205	0.938838
CELL CYCLE (I) (M4.1)	0.194296	0.531292	0.114224	0.393379	0.0382294	0.226593	0.565844	0.974054
CELL CYCLE (III) (M103)	0.223735	0.548097	0.248485	0.4263	0.00606061	0.0408753	0.473282	0.962546
CELL CYCLE AND TRANSCRIPTION (M4.0)	0.00719425	0.262005	0	0.000120408	0	0	0.075188	0.727197
CELL CYCLE. ATP BINDING (M144)	0	0	0	0.00077106	0.335417	0.624555	0.0496894	0.307951
CELL DIVISION - E2F TRANSCRIPTION NETWORK (M4.8)	0.988095	0.993415	0.235182	0.402949	0.630561	0.845666	0.887755	1
CELL DIVISION (STIMULATED CD4+ T CELLS) (M46)	0.424431	0.669585	0.209393	0.394458	0.610568	0.824449	0.0547667	0.324923
CELL MOVEMENT. ADHESION & PLATELET ACTIVATION (M30)	0.00191205	0.0294215	0.010142	0.0367094	0.0883978	0.205197	0.669261	0.9595
CHEMOKINE CLUSTER (I) (M27.0)	0.368421	0.580874	0.791667	0.910398	0.221569	0.387397	0.0094518	0.192867
COLLAGEN. TGFB FAMILY ET AL (M77)	0.966527	1	0.853132	0.929284	0.457983	0.681226	0.969758	0.974737
CORO1A-DEF6 NETWORK (I) (M32.2)	0	0.00765093	0	0.000172012	0.00984252	0.0156665	0.0392927	0.257426
DC SURFACE SIGNATURE (S5)	0.253061	0.522147	0.146186	0.364673	0.19685	0.390645	0.771372	0.978297
DNA REPAIR (M76)	0.5	0.745767	0.481625	0.698776	0.620763	0.834359	0.584867	0.831537
E2F TRANSCRIPTION FACTOR NETWORK (M8)	0.619718	0.78751	0.433594	0.576628	0.345382	0.522176	0.530452	0.942678
E2F1 TARGETS (Q3) (M10.0)	0.359202	0.617596	0.594262	0.765194	0.0783582	0.18081	0.594883	0.850922
ENDOPLASMIC RETICULUM (M37.2)	0	0.00790218	0.167364	0.350473	0.729508	0.882797	0.184158	0.507957
ENRICHED IN ACTIVATED DENDRITIC CELLS (II) (M165)	0.346639	0.593493	0.0362903	0.145448	0.0338346	0.08538	0.0607287	0.30649
ENRICHED IN ANTIGEN PRESENTATION (I) (M71)	0.368317	0.592176	0.060166	0.160867	0.019685	0.062538	0.305447	0.747072
ENRICHED IN ANTIGEN PRESENTATION (II) (M95.0)	0.0831601	0.227457	0.142292	0.267923	0.0718336	0.111591	0.237792	0.581622
ENRICHED IN B CELLS (I) (M47.0)	0.00210084	0.0455117	0.392	0.628517	0.986221	0.981121	0.155211	0.515819
ENRICHED IN B CELLS (II) (M47.1)	0.214141	0.490622	0.716832	0.885053	0.770459	0.914948	0.388655	0.728552
ENRICHED IN B CELLS (III) (M47.2)	0.276	0.530099	0.704591	0.93291	0.356855	0.520412	0.772636	0.987741
ENRICHED IN B CELLS (VI) (M69)	0.0183673	0.049066	0.497164	0.683908	0.941545	0.983556	0.146998	0.519882
ENRICHED IN DENDRITIC CELLS (M168)	0.137295	0.327063	0.106838	0.271707	0.00195312	0.00875186	0.751969	1
ENRICHED IN DNA INTERACTING PROTEINS (M182)	0.957031	1	0.907787	0.941796	0.839286	0.948246	0.870445	0.946683
ENRICHED IN MEMBRANE PROTEINS (M124)	0.0441767	0.120326	0.707627	0.820917	0.487713	0.694178	0.791829	1
ENRICHED IN MONOCYTES (II) (M11.0)	0	0.0014322	0	0	0	0	0	0.241466
ENRICHED IN MONOCYTES (IV) (M118.0)	0	0.0457347	0	0.00280321	0	0.000890111	0.982353	0.997014
ENRICHED IN MONOCYTES (SURFACE) (M118.1)	0.211382	0.453434	0	0.01041	0.0038835	0.0115129	0.756487	1
ENRICHED IN MYELOID CELLS AND MONOCYTES (M81)	0.298947	0.584982	0	0.012188	0.0040404	0.0193577	0.471698	0.740066
ENRICHED IN NEUTROPHILS (I) (M37.1)	0	0.0151452	0	0	0	0	0.0679612	0.467361
ENRICHED IN NK CELLS (I) (M7.2)	0.990177	0.97342	0.0238095	0.144409	0.120408	0.37174	0.0516605	0.418021
ENRICHED IN NK CELLS (II) (M61.0)	0.155039	0.350056	0.282869	0.523564	0.2	0.466788	0.134409	0.602885
ENRICHED IN NK CELLS (RECEPTOR ACTIVATION) (M61.2)	0.0118343	0.0708375	0.989775	0.984229	0.356372	0.683112	0.16699	0.621466
ENRICHED IN T CELLS (I) (M7.0)	0.00394477	0.11489	0	0.000507246	0	0.000837838	0.873321	1
EXTRACELLULAR MATRIX (I) (M2.0)	0.968635	1	0.984252	0.989569	0.0617284	0.201774	0.674089	0.916269
EXTRACELLULAR MATRIX (II) (M2.1)	0.882114	0.94	0.584521	0.739871	0.32008	0.464716	0.734375	0.996578
EXTRACELLULAR MATRIX. COLLAGEN (M210)	0.622917	0.878535	0.841085	0.947048	0.141717	0.379015	0.430502	0.957172
IMMUNE ACTIVATION - GENERIC CLUSTER (M37.0)	0	0.0320908	0	0.0097491	0	0	0.730357	0.944313
INTEGRIN CELL SURFACE INTERACTIONS (I) (M1.0)	0.741573	0.897726	0.289421	0.44042	0.423554	0.655182	0.460581	0.722615
LEUKOCYTE MIGRATION (M88.0)	0.67086	0.865444	0.593814	0.750196	0.916342	0.961222	0.414587	0.988135
LYMPHOCYTE GENERIC CLUSTER (M60)	0.874449	0.953788	0.281947	0.424121	0.563071	0.771002	0.0234043	0.24668
MEMORY B CELL SURFACE SIGNATURE (S9)	0.919321	0.960613	0.325095	0.526841	0.0509165	0.221115	0.199597	0.539217
MHC-TLR7-TLR8 CLUSTER (M146)	0.211382	0.456725	0.0254403	0.0530151	0.277551	0.433345	0.817227	1
MISMATCH REPAIR (I) (M22.0)	0.952199	1	0.612705	0.760367	0.202578	0.372557	0.268797	0.774002
MITOCHONDRIAL CLUSTER (M235)	0.329317	0.577441	0.874494	0.920224	0.832	0.962551	0.389764	0.913146
MITOTIC CELL CYCLE - DNA REPLICATION (M4.4)	0.485265	0.677543	0.247265	0.397837	0.419483	0.597381	0.92827	0.938519
MITOTIC CELL CYCLE (M4.7)	0.277567	0.54158	0.869919	0.917125	0.824219	0.954761	0.631985	0.931842
MITOTIC CELL CYCLE IN STIMULATED CD4 T CELLS (M4.5)	0.656379	0.864615	0.832994	0.884543	0.912886	0.972122	0.904297	1
MITOTIC CELL DIVISION (M6)	0.600394	0.760492	0.159844	0.360842	0.700197	0.841653	0.483366	0.949386
MONOCYTE SURFACE SIGNATURE (S4)	0.00218341	0.0474912	0	0	0	0	0.201961	0.81142
MYELOID CELL ENRICHED RECEPTORS AND TRANSPORTERS (M4.3)	0.0224949	0.0581732	0.0118577	0.0455828	0.19883	0.38156	0.721174	0.951954
NAIVE B CELL SURFACE SIGNATURE (S8)	0.849438	0.936749	0.73428	0.902828	0.750903	0.872923	0.890295	1
NK CELL SURFACE SIGNATURE (S1)	0.805369	0.926311	0.915493	0.927158	0.92986	0.970089	0.148289	0.610672
NUCLEAR PORE COMPLEX (M106.0)	0.558	0.818456	0.673428	0.821492	0.6714	0.841978	0.761224	0.974671
PLASMA CELL SURFACE SIGNATURE (S3)	0.410058	0.602184	0.540373	0.7423	0.015625	0.0392244	0.00185185	0.242474
PLASMA CELLS & B CELLS. IMMUNOGLOBULINS (M156.0)	0.449791	0.688543	0.677824	0.836064	0.93865	0.975835	0.413592	0.705695
PLATELET ACTIVATION (I) (M32.0)	0.0428016	0.141644	0	0	0	0.00240427	0.0386847	0.228245
PLATELET ACTIVATION (II) (M32.1)	0.121864	0.30063	0	0	0	0	0.171206	0.587664
PLK1 SIGNALING EVENTS (M4.2)	0.429379	0.644071	0.26226	0.426176	0.00378788	0.0151517	0.275247	0.811396
REGULATION OF ANTIGEN PRESENTATION AND IMMUNE RESPONSE (M5.0)	0.00203252	0.0567046	0.136659	0.365409	0.0645161	0.248296	0.277778	0.591595
REGULATION OF SIGNAL TRANSDUCTION (M3)	0.0123967	0.0633343	0.00209205	0.0163122	0.266272	0.431113	0.344468	0.679252
REGULATION OF TRANSCRIPTION. TRANSCRIPTION FACTORS (M213)	0.0185185	0.0443303	0.0621242	0.163011	0.485106	0.703621	0.139434	0.482448
RESPIRATORY ELECTRON TRANSPORT CHAIN (MITOCHONDRION) (M219)	0.691176	0.891021	0.09	0.164024	0.409836	0.695445	0.0368324	0.303244
RESPIRATORY ELECTRON TRANSPORT CHAIN (MITOCHONDRION) (M238)	0.407767	0.647748	0.00199203	0.0042133	0.0881764	0.213553	0.150101	0.669932
RESTING DENDRITIC CELL SURFACE SIGNATURE (S10)	0.119835	0.436651	0.325482	0.525631	0.131579	0.371076	0.684008	0.949088
SMALL GTPASE MEDIATED SIGNAL TRANSDUCTION (M215)	0.644359	0.807909	0	0.000133787	0	0	0.0176125	0.28938
T & B CELL DEVELOPMENT. ACTIVATION (M62.0)	0.139394	0.394994	0.652174	0.848891	0.758964	0.865864	0.273305	0.587641
T CELL ACTIVATION (I) (M7.1)	0.0151515	0.0962282	0.0605469	0.216044	0.193416	0.524897	0.997951	0.983379
T CELL ACTIVATION (II) (M7.3)	0.105769	0.288135	0.072	0.194768	0.00603622	0.101742	0.498965	0.986313
T CELL ACTIVATION AND SIGNALING (M5.1)	0.852295	0.953902	0.0572597	0.156416	0.0119522	0.128265	0.732535	0.976514
T CELL DIFFERENTIATION (TH2) (M19)	0.34	0.581186	0	0.00076087	0.0127389	0.0861335	0.434783	0.728125
T CELL SURFACE SIGNATURE (S0)	0.138943	0.310125	0	0.00361458	0.0282828	0.107755	0.462656	0.708779
TBA (M105)	0.433404	0.679116	0.838521	0.918433	0.117417	0.216836	0.911708	1
TBA (M114.0)	0.240781	0.519234	0.171429	0.384124	0.0455446	0.155157	0.871094	0.991292
TBA (M137)	0.00826446	0.043838	0.110664	0.219279	0.398406	0.657785	0.0689655	0.289537
TBA (M141)	0.603659	0.833904	0.366053	0.538646	0.447217	0.648908	0.84188	0.979249
TBA (M153)	0	0.0019262	0.0106383	0.0196387	0.473469	0.660076	0.04	0.28307
TBA (M174)	0	0	0	0.00076087	0.0295359	0.128565	0.0197628	0.361019
TBA (M177.0)	0.00195695	0.0144572	0.141454	0.252828	0.729839	0.881235	0.219368	0.537257
TBA (M72.0)	0	0.00393371	0.00779727	0.0233351	0.936634	1	0.0155945	0.657949
TBA (M72.1)	0	0.0061536	0.00401606	0.0207	0.922917	0.955987	0.0516529	0.299464
TBA (M80)	0.2249	0.460217	0.769231	0.930393	0.193684	0.434274	0.0413043	0.358267
TLR AND INFLAMMATORY SIGNALING (M16)	0	0.0013554	0	0	0	0	0.86148	0.993645
TRANSCRIPTION REGULATION IN CELL DEVELOPMENT (M49)	0.0267686	0.142492	0	0.000359474	0	0.0142605	0.958333	0.993853
TRANSMEMBRANE TRANSPORT (I) (M87)	0.458891	0.64463	0.10395	0.182708	0.012939	0.0357892	0.594495	0.964695
TRANSMEMBRANE TRANSPORT (II) (M191)	0.810916	0.929142	0.430799	0.668915	0.664646	0.843559	0.243243	0.558662
VIRAL SENSING & IMMUNITY; IRF2 TARGETS NETWORK (I) (M111.0)	0.742394	0.909119	0.7125	0.844604	0.287356	0.460316	0.465517	0.963678
